# Supplementary material for: Intronic regulation of SARS-CoV-2 receptor (ACE2) expression mediated by immune signaling and oxidative stress pathways
Source: iScience. 2022 Jun 15;25(7):104614. doi: 10.1016/j.isci.2022.104614 (PMC9213013; doi:10.1016/j.isci.2022.104614)
Supplement: Table S1. Microarray expression analyses, related to Figures 1 and 3 — Sheet 1: Metadata for microarray expression datasets downloaded and processed for this study. Sheet 2: The top 200 genes co-expressed with ACE2 expression (by Pearson correlation) across the indicated expression analysis (relevant main/supplemental figure also indicated). Sheet 3: enrichR gene-set enrichment results for gene sets shown in Sheet 2 – statistical results correspond with enrichments visualized in indicated main/supplemental figures. [file mmc2.xlsx]

## Sheet: Microarray_Metadata
SampleName	GSM	Description	SampleSource	PackYears	Ethnicity	Age	Sex	SmokingStatus	DiseaseStatus	Tissue	Chip	GSE
45SMOKES	98205	Total RNA from freshly isolated epithelial cells	airway epithelial brushing	NA	NA	NA	NA	Current	NA	AirwayEpithelialCells	HG-U133_Plus_2	4302
22SMOKEH	98229	Total RNA from freshly isolated epithelial cells	airway epithelial brushing	NA	NA	NA	NA	Current	Healthy	AirwayEpithelialCells	HG-U133_Plus_2	4302
38SMOKEH	98230	Total RNA from freshly isolated epithelial cells	airway epithelial brushing	NA	NA	NA	NA	Current	Healthy	AirwayEpithelialCells	HG-U133_Plus_2	4302
31SMOKES	98231	Total RNA from freshly isolated epithelial cells	airway epithelial brushing	NA	NA	NA	NA	Current	NA	AirwayEpithelialCells	HG-U133_Plus_2	4302
12SMOKES	98232	Total RNA from freshly isolated epithelial cells	airway epithelial brushing	NA	NA	NA	NA	Current	NA	AirwayEpithelialCells	HG-U133_Plus_2	4302
17SMOKES	98233	Total RNA from freshly isolated epithelial cells	airway epithelial brushing	NA	NA	NA	NA	Current	NA	AirwayEpithelialCells	HG-U133_Plus_2	4302
20SMOKEH	98234	Total RNA from freshly isolated epithelial cells	airway epithelial brushing	NA	NA	NA	NA	Current	Healthy	AirwayEpithelialCells	HG-U133_Plus_2	4302
64SmokeH	98235	Total RNA from freshly isolated epithelial cells	airway epithelial brushing	NA	NA	NA	NA	Current	Healthy	AirwayEpithelialCells	HG-U133_Plus_2	4302
61SMOKEH	98236	Total RNA from freshly isolated epithelial cells	airway epithelial brushing	NA	NA	NA	NA	Current	Healthy	AirwayEpithelialCells	HG-U133_Plus_2	4302
18SMOKES	98237	Total RNA from freshly isolated epithelial cells	airway epithelial brushing	NA	NA	NA	NA	Current	NA	AirwayEpithelialCells	HG-U133_Plus_2	4302
26SMOKES	98238	Total RNA from freshly isolated epithelial cells	airway epithelial brushing	NA	NA	NA	NA	Current	NA	AirwayEpithelialCells	HG-U133_Plus_2	4302
36SMOKEH	98239	Total RNA from freshly isolated epithelial cells	airway epithelial brushing	NA	NA	NA	NA	Current	Healthy	AirwayEpithelialCells	HG-U133_Plus_2	4302
44SMOKEH	98240	Total RNA from freshly isolated epithelial cells	airway epithelial brushing	NA	NA	NA	NA	Current	Healthy	AirwayEpithelialCells	HG-U133_Plus_2	4302
57SMOKEH	98241	Total RNA from freshly isolated epithelial cells	airway epithelial brushing	NA	NA	NA	NA	Current	Healthy	AirwayEpithelialCells	HG-U133_Plus_2	4302
24SMOKEH	98242	Total RNA from freshly isolated epithelial cells	airway epithelial brushing	NA	NA	NA	NA	Current	Healthy	AirwayEpithelialCells	HG-U133_Plus_2	4302
27SMOKEH	98243	Total RNA from freshly isolated epithelial cells	airway epithelial brushing	NA	NA	NA	NA	Current	Healthy	AirwayEpithelialCells	HG-U133_Plus_2	4302
33SMOKEH	98244	Total RNA from freshly isolated epithelial cells	airway epithelial brushing	NA	NA	NA	NA	Current	Healthy	AirwayEpithelialCells	HG-U133_Plus_2	4302
43SMOKEH	98245	Total RNA from freshly isolated epithelial cells	airway epithelial brushing	NA	NA	NA	NA	Current	Healthy	AirwayEpithelialCells	HG-U133_Plus_2	4302
47SMOKES	98246	Total RNA from freshly isolated epithelial cells	airway epithelial brushing	NA	NA	NA	NA	Current	NA	AirwayEpithelialCells	HG-U133_Plus_2	4302
48SMOKES	98247	Total RNA from freshly isolated epithelial cells	airway epithelial brushing	NA	NA	NA	NA	Current	NA	AirwayEpithelialCells	HG-U133_Plus_2	4302
51SMOKES	98248	Total RNA from freshly isolated epithelial cells	airway epithelial brushing	NA	NA	NA	NA	Current	NA	AirwayEpithelialCells	HG-U133_Plus_2	4302
56SMOKES	98249	Total RNA from freshly isolated epithelial cells	airway epithelial brushing	NA	NA	NA	NA	Current	NA	AirwayEpithelialCells	HG-U133_Plus_2	4302
10SMOKES	98250	Total RNA from freshly isolated epithelial cells	airway epithelial brushing	NA	NA	NA	NA	Current	NA	AirwayEpithelialCells	HG-U133_Plus_2	4302
25SMOKEH	98251	Total RNA from freshly isolated epithelial cells	airway epithelial brushing	NA	NA	NA	NA	Current	Healthy	AirwayEpithelialCells	HG-U133_Plus_2	4302
46SMOKES	98252	Total RNA from freshly isolated epithelial cells	airway epithelial brushing	NA	NA	NA	NA	Current	NA	AirwayEpithelialCells	HG-U133_Plus_2	4302
15SMOKES	98253	Total RNA from freshly isolated epithelial cells	airway epithelial brushing	NA	NA	NA	NA	Current	NA	AirwayEpithelialCells	HG-U133_Plus_2	4302
40SMOKEH	98254	Total RNA from freshly isolated epithelial cells	airway epithelial brushing	NA	NA	NA	NA	Current	Healthy	AirwayEpithelialCells	HG-U133_Plus_2	4302
50SMOKES	98255	Total RNA from freshly isolated epithelial cells	airway epithelial brushing	NA	NA	NA	NA	Current	NA	AirwayEpithelialCells	HG-U133_Plus_2	4302
52SMOKES	98256	Total RNA from freshly isolated epithelial cells	airway epithelial brushing	NA	NA	NA	NA	Current	NA	AirwayEpithelialCells	HG-U133_Plus_2	4302
54SMOKES	98257	Total RNA from freshly isolated epithelial cells	airway epithelial brushing	NA	NA	NA	NA	Current	NA	AirwayEpithelialCells	HG-U133_Plus_2	4302
62SmokeH	98258	Total RNA from freshly isolated epithelial cells	airway epithelial brushing	NA	NA	NA	NA	Current	Healthy	AirwayEpithelialCells	HG-U133_Plus_2	4302
small airways, smoker 002, RMA and MAS	101107	small airways, smoker 002, RMA and MAS	airway epithelial cells obtained by bronchoscopy and brushing	21	Caucasian	46	Male	Current	NA	AirwayEpithelialCells	HG-U133_Plus_2	4498|5058|11784|17905|18385|19407|20257
small airways, smoker 003, RMA and MAS	101108	small airways, smoker 003, RMA and MAS	airway epithelial cells obtained by bronchoscopy and brushing	25	AfricanAmerican	40	Female	Current	NA	AirwayEpithelialCells	HG-U133_Plus_2	4498|5058|11906
small airways, smoker 027, RMA and MAS	101109	small airways, smoker 027, RMA and MAS	airway epithelial cells obtained by bronchoscopy and brushing	45	Caucasian	44	Male	Current	NA	AirwayEpithelialCells	HG-U133_Plus_2	4498|5058|8545|11906|11952|13931
small airways, smoker 033, RMA and MAS	101110	small airways, smoker 033, RMA and MAS	airway epithelial cells obtained by bronchoscopy and brushing	15	Caucasian	43	Male	Current	NA	AirwayEpithelialCells	HG-U133_Plus_2	4498|5058|8545|11906|11952|13931
small airways, smoker 001, RMA and MAS	101111	small airways, smoker 001, RMA and MAS	airway epithelial cells obtained by bronchoscopy and brushing	23	AfricanAmerican	37	Female	Current	NA	AirwayEpithelialCells	HG-U133_Plus_2	4498|5058|8545|11784|11906|11952|13931|17905|18385|19407|20257
small airways, smoker 023, RMA and MAS	101112	small airways, smoker 023, RMA and MAS	airway epithelial cells obtained by bronchoscopy and brushing	20	AfricanAmerican	41	Male	Current	NA	AirwayEpithelialCells	HG-U133_Plus_2	4498|5058|11906
small airways, smoker 048, RMA and MAS	101113	small airways, smoker 048, RMA and MAS	airway epithelial cells obtained by bronchoscopy and brushing	28	AfricanAmerican	45	Male	Current	NA	AirwayEpithelialCells	HG-U133_Plus_2	4498|5058|8545|11784|11906|11952|17905|18385|19407|20257
small airways, smoker 041, RMA and MAS	101114	small airways, smoker 041, RMA and MAS	airway epithelial cells obtained by bronchoscopy and brushing	20	Caucasian	48	Male	Current	NA	AirwayEpithelialCells	HG-U133_Plus_2	4498|5058|8545|11784|11906|11952|13931|17905|18385|19407|20257
small airways, smoker 044, RMA and MAS	101115	small airways, smoker 044, RMA and MAS	airway epithelial cells obtained by bronchoscopy and brushing	38	Caucasian	50	Male	Current	NA	AirwayEpithelialCells	HG-U133_Plus_2	4498|5058|8545|11784|11906|11952|13931|17905|18385|19407|19667|20257
small airways, smoker 049, RMA and MAS	101116	small airways, smoker 049, RMA and MAS	airway epithelial cells obtained by bronchoscopy and brushing	23	AfricanAmerican	46	Female	Current	NA	AirwayEpithelialCells	HG-U133_Plus_2	4498|5058|8545|11784|11906|11952|17905|18385|19407|19667|20257
small airways, smoker 058, MAS5	114089	small airways, smoker 058, MAS5	airway epithelial cells obtained by bronchoscopy and brushing	80	AfricanAmerican	56	Male	Current	NA	AirwayEpithelialCells	HG-U133_Plus_2	5058|8545|11784|11906|11952|17905|18385|19407|19667|20257
small airways, smoker 063, MAS5	114090	small airways, smoker 063, MAS5	airway epithelial cells obtained by bronchoscopy and brushing	60	Caucasian	59	Male	Current	NA	AirwayEpithelialCells	HG-U133_Plus_2	5058|8545|11784|11906|11952|13931|17905|18385|19407|19667|20257
small airways, COPD 002, MAS5	114091	small airways, COPD 002, MAS5	airway epithelial cells obtained by bronchoscopy and brushing	13	AfricanAmerican	39	Male	Current	COPD	AirwayEpithelialCells	HG-U133_Plus_2	5058
small airways, COPD 008, MAS5	114092	small airways, COPD 008, MAS5	airway epithelial cells obtained by bronchoscopy and brushing	50	Caucasian	47	Male	Current	COPD	AirwayEpithelialCells	HG-U133_Plus_2	5058|8545|11906
small airways, COPD 012, MAS5	114093	small airways, COPD 012, MAS5	airway epithelial cells obtained by bronchoscopy and brushing	33	AfricanAmerican	47	Male	Current	COPD	AirwayEpithelialCells	HG-U133_Plus_2	5058|11784
small airways, COPD 015, MAS5	114094	small airways, COPD 015, MAS5	airway epithelial cells obtained by bronchoscopy and brushing	18	Caucasian	52	Male	Current	COPD	AirwayEpithelialCells	HG-U133_Plus_2	5058|8545|11906
small airways, COPD 020, MAS5	114095	small airways, COPD 020, MAS5	airway epithelial cells obtained by bronchoscopy and brushing	20	Caucasian	57	Male	Current	COPD	AirwayEpithelialCells	HG-U133_Plus_2	5058|8545|11906
small airways, COPD 021, MAS5	114096	small airways, COPD 021, MAS5	airway epithelial cells obtained by bronchoscopy and brushing	20	Caucasian	54	Female	Current	COPD	AirwayEpithelialCells	HG-U133_Plus_2	5058
small airways, early-COPD 009, MAS5	114098	small airways, early-COPD 009, MAS5	airway epithelial cells obtained by bronchoscopy and brushing	20	AfricanAmerican	61	Male	Current	COPD	AirwayEpithelialCells	HG-U133_Plus_2	5058
small airways, early-COPD 012, MAS5	114099	small airways, early-COPD 012, MAS5	airway epithelial cells obtained by bronchoscopy and brushing	12	AfricanAmerican	48	Male	Current	COPD	AirwayEpithelialCells	HG-U133_Plus_2	5058
small airways, early-COPD 020, MAS5	114100	small airways, early-COPD 020, MAS5	airway epithelial cells obtained by bronchoscopy and brushing	30	AfricanAmerican	59	Female	Current	COPD	AirwayEpithelialCells	HG-U133_Plus_2	5058
small airways, early-COPD 037, MAS5	114101	small airways, early-COPD 037, MAS5	airway epithelial cells obtained by bronchoscopy and brushing	43	Caucasian	45	Female	Current	COPD	AirwayEpithelialCells	HG-U133_Plus_2	5058
small airways, early-COPD 045, MAS5	114102	small airways, early-COPD 045, MAS5	airway epithelial cells obtained by bronchoscopy and brushing	31	Caucasian	55	Female	Current	COPD	AirwayEpithelialCells	HG-U133_Plus_2	5058
small airways, early-COPD 054, MAS5	114103	small airways, early-COPD 054, MAS5	airway epithelial cells obtained by bronchoscopy and brushing	50	Caucasian	41	Male	Current	COPD	AirwayEpithelialCells	HG-U133_Plus_2	5058
small airways, early-COPD 064, MAS5	114104	small airways, early-COPD 064, MAS5	airway epithelial cells obtained by bronchoscopy and brushing	90	Hispanic	52	Male	Current	COPD	AirwayEpithelialCells	HG-U133_Plus_2	5058
small airways, early-COPD 086, MAS5	114105	small airways, early-COPD 086, MAS5	airway epithelial cells obtained by bronchoscopy and brushing	20	AfricanAmerican	59	Male	Current	COPD	AirwayEpithelialCells	HG-U133_Plus_2	5058
alveolar macrophages, smoker 001	219252	S-001_AM	alveolar macrophages obtained from bronchoalveolar lavage	23	AfricanAmerican	37	Female	Current	NA	AirwayEpithelialCells	HG-U133_Plus_2	13931
alveolar macrophages, smoker 027	219256	S-027_AM	alveolar macrophages obtained from bronchoalveolar lavage	45	Caucasian	44	Male	Current	NA	AirwayEpithelialCells	HG-U133_Plus_2	13931
alveolar macrophages, smoker 033	219257	S-033_AM	alveolar macrophages obtained from bronchoalveolar lavage	15	Caucasian	48	Male	Current	NA	AirwayEpithelialCells	HG-U133_Plus_2	13931
alveolar macrophages, smoker 040	219258	S-040_AM	alveolar macrophages obtained from bronchoalveolar lavage	24	AfricanAmerican	40	Male	Current	NA	AirwayEpithelialCells	HG-U133_Plus_2	13931
alveolar macrophages, smoker 041	219259	S-041_AM	alveolar macrophages obtained from bronchoalveolar lavage	20	Caucasian	48	Male	Current	NA	AirwayEpithelialCells	HG-U133_Plus_2	13931
alveolar macrophages, smoker 044	219260	S-044_AM	alveolar macrophages obtained from bronchoalveolar lavage	38	Caucasian	50	Male	Current	NA	AirwayEpithelialCells	HG-U133_Plus_2	13931
alveolar macrophages, smoker 057	219261	S-057_AM	alveolar macrophages obtained from bronchoalveolar lavage	24	AfricanAmerican	45	Male	Current	NA	AirwayEpithelialCells	HG-U133_Plus_2	13931
alveolar macrophages, smoker 058	219262	S-058_AM	alveolar macrophages obtained from bronchoalveolar lavage	80	AfricanAmerican	56	Male	Current	NA	AirwayEpithelialCells	HG-U133_Plus_2	13931
alveolar macrophages, smoker 063	219263	S-063_AM	alveolar macrophages obtained from bronchoalveolar lavage	60	Caucasian	59	Male	Current	NA	AirwayEpithelialCells	HG-U133_Plus_2	13931
alveolar macrophages, smoker 069	219264	S-069_AM	alveolar macrophages obtained from bronchoalveolar lavage	70	AfricanAmerican	45	Male	Current	NA	AirwayEpithelialCells	HG-U133_Plus_2	13931
large airways, smoker 002	252808	Comparison of gene expression in airway epithelial cells of normal non-smokers, phenotypic normal smokers, smokers with early COPD, and smokers with COPD.	airway epithelial cells obtained by bronchoscopy and brushing	21	Caucasian	46	Male	Current	NA	AirwayEpithelialCells	HG-U133_Plus_2	10006|17905|18385
large airways, smoker 003	252809	Comparison of gene expression in airway epithelial cells of normal non-smokers, phenotypic normal smokers, smokers with early COPD, and smokers with COPD.	airway epithelial cells obtained by bronchoscopy and brushing	25	AfricanAmerican	40	Female	Current	NA	AirwayEpithelialCells	HG-U133_Plus_2	10006|17905|18385
large airways, smoker 023	252810	Comparison of gene expression in airway epithelial cells of normal non-smokers, phenotypic normal smokers, smokers with early COPD, and smokers with COPD.	airway epithelial cells obtained by bronchoscopy and brushing	20	AfricanAmerican	42	Male	Current	NA	AirwayEpithelialCells	HG-U133_Plus_2	10006|17905|18385
large airways, smoker 025	252811	Comparison of gene expression in airway epithelial cells of normal non-smokers, phenotypic normal smokers, smokers with early COPD, and smokers with COPD.	airway epithelial cells obtained by bronchoscopy and brushing	30	Caucasian	44	Female	Current	NA	AirwayEpithelialCells	HG-U133_Plus_2	10006|11906
large airways, smoker 049	252812	Comparison of gene expression in airway epithelial cells of normal non-smokers, phenotypic normal smokers, smokers with early COPD, and smokers with COPD.	airway epithelial cells obtained by bronchoscopy and brushing	23	AfricanAmerican	46	Female	Current	NA	AirwayEpithelialCells	HG-U133_Plus_2	10006
large airways, smoker 057	252813	Comparison of gene expression in airway epithelial cells of normal non-smokers, phenotypic normal smokers, smokers with early COPD, and smokers with COPD.	airway epithelial cells obtained by bronchoscopy and brushing	24	AfricanAmerican	45	Male	Current	NA	AirwayEpithelialCells	HG-U133_Plus_2	10006|11906|17905|18385
large airways, smoker 058	252814	Comparison of gene expression in airway epithelial cells of normal non-smokers, phenotypic normal smokers, smokers with early COPD, and smokers with COPD.	airway epithelial cells obtained by bronchoscopy and brushing	80	AfricanAmerican	56	Male	Current	NA	AirwayEpithelialCells	HG-U133_Plus_2	10006|11906|17905|18385
large airways, smoker 063	252815	Comparison of gene expression in airway epithelial cells of normal non-smokers, phenotypic normal smokers, smokers with early COPD, and smokers with COPD.	airway epithelial cells obtained by bronchoscopy and brushing	60	Caucasian	59	Male	Current	NA	AirwayEpithelialCells	HG-U133_Plus_2	10006|11906|17905|18385
large airways, smoker 069	252816	Comparison of gene expression in airway epithelial cells of normal non-smokers, phenotypic normal smokers, smokers with early COPD, and smokers with COPD.	airway epithelial cells obtained by bronchoscopy and brushing	70	AfricanAmerican	45	Male	Current	NA	AirwayEpithelialCells	HG-U133_Plus_2	10006|11906|17905|18385
large airways, smoker 074	252817	Comparison of gene expression in airway epithelial cells of normal non-smokers, phenotypic normal smokers, smokers with early COPD, and smokers with COPD.	airway epithelial cells obtained by bronchoscopy and brushing	20	AfricanAmerican	41	Male	Current	NA	AirwayEpithelialCells	HG-U133_Plus_2	10006|11906|17905|18385
large airways, smoker 093	252818	Comparison of gene expression in airway epithelial cells of normal non-smokers, phenotypic normal smokers, smokers with early COPD, and smokers with COPD.	airway epithelial cells obtained by bronchoscopy and brushing	29	AfricanAmerican	47	Male	Current	NA	AirwayEpithelialCells	HG-U133_Plus_2	10006|11906|17905|18385
large airways, smoker 094	252819	Comparison of gene expression in airway epithelial cells of normal non-smokers, phenotypic normal smokers, smokers with early COPD, and smokers with COPD.	airway epithelial cells obtained by bronchoscopy and brushing	45	AfricanAmerican	41	Male	Current	NA	AirwayEpithelialCells	HG-U133_Plus_2	10006|11906|17905|18385
large airways, smoker 095	252820	Comparison of gene expression in airway epithelial cells of normal non-smokers, phenotypic normal smokers, smokers with early COPD, and smokers with COPD.	airway epithelial cells obtained by bronchoscopy and brushing	32	AfricanAmerican	48	Male	Current	NA	AirwayEpithelialCells	HG-U133_Plus_2	10006|11906|17905|18385
large airways, smoker 097	252821	Comparison of gene expression in airway epithelial cells of normal non-smokers, phenotypic normal smokers, smokers with early COPD, and smokers with COPD.	airway epithelial cells obtained by bronchoscopy and brushing	70	Caucasian	55	Female	Current	NA	AirwayEpithelialCells	HG-U133_Plus_2	10006
large airways, smoker 098	252822	Comparison of gene expression in airway epithelial cells of normal non-smokers, phenotypic normal smokers, smokers with early COPD, and smokers with COPD.	airway epithelial cells obtained by bronchoscopy and brushing	36	AfricanAmerican	43	Female	Current	NA	AirwayEpithelialCells	HG-U133_Plus_2	10006|11906|17905|18385
large airways, smoker 102	252823	Comparison of gene expression in airway epithelial cells of normal non-smokers, phenotypic normal smokers, smokers with early COPD, and smokers with COPD.	airway epithelial cells obtained by bronchoscopy and brushing	45	Caucasian	54	Female	Current	NA	AirwayEpithelialCells	HG-U133_Plus_2	10006|11906|17905|18385
large airways, smoker 103	252824	Comparison of gene expression in airway epithelial cells of normal non-smokers, phenotypic normal smokers, smokers with early COPD, and smokers with COPD.	airway epithelial cells obtained by bronchoscopy and brushing	15	AfricanAmerican	41	Male	Current	NA	AirwayEpithelialCells	HG-U133_Plus_2	10006|11906
large airways, smoker 112	252825	Comparison of gene expression in airway epithelial cells of normal non-smokers, phenotypic normal smokers, smokers with early COPD, and smokers with COPD.	airway epithelial cells obtained by bronchoscopy and brushing	23	Caucasian	45	Male	Current	NA	AirwayEpithelialCells	HG-U133_Plus_2	10006|11906|17905|18385
large airways, smoker 114	252826	Comparison of gene expression in airway epithelial cells of normal non-smokers, phenotypic normal smokers, smokers with early COPD, and smokers with COPD.	airway epithelial cells obtained by bronchoscopy and brushing	22	AfricanAmerican	50	Female	Current	NA	AirwayEpithelialCells	HG-U133_Plus_2	10006|11906|17905|18385
large airways, smoker 119	252827	Comparison of gene expression in airway epithelial cells of normal non-smokers, phenotypic normal smokers, smokers with early COPD, and smokers with COPD.	airway epithelial cells obtained by bronchoscopy and brushing	33	Caucasian	46	Female	Current	NA	AirwayEpithelialCells	HG-U133_Plus_2	10006|11906|17905|18385
small airways, COPD 008	252828	COPD-008_sm	airway epithelial cells obtained by bronchoscopy and brushing	50	Caucasian	47	Male	Current	COPD	AirwayEpithelialCells	HG-U133_Plus_2	10006|11784|19407|20257
small airways, COPD 012	252829	Comparison of gene expression in airway epithelial cells of normal non-smokers, phenotypic normal smokers, smokers with early COPD, and smokers with COPD.	airway epithelial cells obtained by bronchoscopy and brushing	33	AfricanAmerican	47	Male	Current	COPD	AirwayEpithelialCells	HG-U133_Plus_2	10006|19407|20257
small airways, COPD 014	252830	Comparison of gene expression in airway epithelial cells of normal non-smokers, phenotypic normal smokers, smokers with early COPD, and smokers with COPD.	airway epithelial cells obtained by bronchoscopy and brushing	35	Caucasian	50	Male	Current	COPD	AirwayEpithelialCells	HG-U133_Plus_2	8545|10006|11784|11906|19407|20257
small airways, COPD 015	252831	COPD-015_sm	airway epithelial cells obtained by bronchoscopy and brushing	20	Caucasian	55	Male	Current	COPD	AirwayEpithelialCells	HG-U133_Plus_2	10006|11784|19407|20257
small airways, COPD 020	252832	Comparison of gene expression in airway epithelial cells of normal non-smokers, phenotypic normal smokers, smokers with early COPD, and smokers with COPD.	airway epithelial cells obtained by bronchoscopy and brushing	20	Caucasian	57	Male	Current	COPD	AirwayEpithelialCells	HG-U133_Plus_2	10006
small airways, COPD 036	252833	Comparison of gene expression in airway epithelial cells of normal non-smokers, phenotypic normal smokers, smokers with early COPD, and smokers with COPD.	airway epithelial cells obtained by bronchoscopy and brushing	48	Caucasian	59	Male	Current	COPD	AirwayEpithelialCells	HG-U133_Plus_2	8545|10006|11784|11906|19407|20257
small airways, COPD 044	252834	Comparison of gene expression in airway epithelial cells of normal non-smokers, phenotypic normal smokers, smokers with early COPD, and smokers with COPD.	airway epithelial cells obtained by bronchoscopy and brushing	35	Caucasian	56	Male	Current	COPD	AirwayEpithelialCells	HG-U133_Plus_2	10006|11906
small airways, COPD 046	252835	Comparison of gene expression in airway epithelial cells of normal non-smokers, phenotypic normal smokers, smokers with early COPD, and smokers with COPD.	airway epithelial cells obtained by bronchoscopy and brushing	75	AfricanAmerican	51	Male	Current	COPD	AirwayEpithelialCells	HG-U133_Plus_2	8545|10006|11784|11906|19407|20257
small airways, COPD 059	252836	Comparison of gene expression in airway epithelial cells of normal non-smokers, phenotypic normal smokers, smokers with early COPD, and smokers with COPD.	airway epithelial cells obtained by bronchoscopy and brushing	27	AfricanAmerican	46	Male	Current	COPD	AirwayEpithelialCells	HG-U133_Plus_2	8545|10006|11784|11906|19407|20257
small airways, COPD 068	252837	Comparison of gene expression in airway epithelial cells of normal non-smokers, phenotypic normal smokers, smokers with early COPD, and smokers with COPD.	airway epithelial cells obtained by bronchoscopy and brushing	60	Caucasian	56	Male	Current	COPD	AirwayEpithelialCells	HG-U133_Plus_2	8545|10006|11784|11906|19407|20257
small airways, COPD 074	252838	Comparison of gene expression in airway epithelial cells of normal non-smokers, phenotypic normal smokers, smokers with early COPD, and smokers with COPD.	airway epithelial cells obtained by bronchoscopy and brushing	110	Asian	60	Male	Current	COPD	AirwayEpithelialCells	HG-U133_Plus_2	10006|11784|11906|19407|20257
small airways, COPD 080	252839	Comparison of gene expression in airway epithelial cells of normal non-smokers, phenotypic normal smokers, smokers with early COPD, and smokers with COPD.	airway epithelial cells obtained by bronchoscopy and brushing	22	Hispanic	46	Male	Current	COPD	AirwayEpithelialCells	HG-U133_Plus_2	8545|10006|11784|11906|19407|20257
small airways, COPD 094	252840	Comparison of gene expression in airway epithelial cells of normal non-smokers, phenotypic normal smokers, smokers with early COPD, and smokers with COPD.	airway epithelial cells obtained by bronchoscopy and brushing	53	AfricanAmerican	73	Female	Current	COPD	AirwayEpithelialCells	HG-U133_Plus_2	10006|11906
small airways, COPD 103	252841	Comparison of gene expression in airway epithelial cells of normal non-smokers, phenotypic normal smokers, smokers with early COPD, and smokers with COPD.	airway epithelial cells obtained by bronchoscopy and brushing	23	Hispanic	52	Male	Current	COPD	AirwayEpithelialCells	HG-U133_Plus_2	8545|10006|11784|11906|19407|20257
small airways, early-COPD 001	252842	Comparison of gene expression in airway epithelial cells of normal non-smokers, phenotypic normal smokers, smokers with early COPD, and smokers with COPD.	airway epithelial cells obtained by bronchoscopy and brushing	23	AfricanAmerican	48	Male	Current	COPD	AirwayEpithelialCells	HG-U133_Plus_2	10006|11906
small airways, early-COPD 009	252843	Comparison of gene expression in airway epithelial cells of normal non-smokers, phenotypic normal smokers, smokers with early COPD, and smokers with COPD.	airway epithelial cells obtained by bronchoscopy and brushing	20	AfricanAmerican	61	Male	Current	COPD	AirwayEpithelialCells	HG-U133_Plus_2	10006|11906
small airways, early-COPD 012	252844	Comparison of gene expression in airway epithelial cells of normal non-smokers, phenotypic normal smokers, smokers with early COPD, and smokers with COPD.	airway epithelial cells obtained by bronchoscopy and brushing	12	AfricanAmerican	48	Male	Current	COPD	AirwayEpithelialCells	HG-U133_Plus_2	10006|11906
small airways, early-COPD 021	252845	Comparison of gene expression in airway epithelial cells of normal non-smokers, phenotypic normal smokers, smokers with early COPD, and smokers with COPD.	airway epithelial cells obtained by bronchoscopy and brushing	30	AfricanAmerican	59	Female	Current	COPD	AirwayEpithelialCells	HG-U133_Plus_2	10006|11906
small airways, early-COPD 037	252846	Comparison of gene expression in airway epithelial cells of normal non-smokers, phenotypic normal smokers, smokers with early COPD, and smokers with COPD.	airway epithelial cells obtained by bronchoscopy and brushing	42	Caucasian	45	Female	Current	COPD	AirwayEpithelialCells	HG-U133_Plus_2	10006|11906
small airways, early-COPD 045	252847	Comparison of gene expression in airway epithelial cells of normal non-smokers, phenotypic normal smokers, smokers with early COPD, and smokers with COPD.	airway epithelial cells obtained by bronchoscopy and brushing	31	Caucasian	55	Female	Current	COPD	AirwayEpithelialCells	HG-U133_Plus_2	10006|11906
small airways, early-COPD 053	252848	Comparison of gene expression in airway epithelial cells of normal non-smokers, phenotypic normal smokers, smokers with early COPD, and smokers with COPD.	airway epithelial cells obtained by bronchoscopy and brushing	30	AfricanAmerican	42	Male	Current	COPD	AirwayEpithelialCells	HG-U133_Plus_2	10006|11906
small airways, early-COPD 054	252849	Comparison of gene expression in airway epithelial cells of normal non-smokers, phenotypic normal smokers, smokers with early COPD, and smokers with COPD.	airway epithelial cells obtained by bronchoscopy and brushing	50	Caucasian	41	Male	Current	COPD	AirwayEpithelialCells	HG-U133_Plus_2	10006|11906
small airways, early-COPD 064	252850	Comparison of gene expression in airway epithelial cells of normal non-smokers, phenotypic normal smokers, smokers with early COPD, and smokers with COPD.	airway epithelial cells obtained by bronchoscopy and brushing	90	AfricanAmerican	52	Male	Current	COPD	AirwayEpithelialCells	HG-U133_Plus_2	10006|11906
small airways, early-COPD 086	252851	Comparison of gene expression in airway epithelial cells of normal non-smokers, phenotypic normal smokers, smokers with early COPD, and smokers with COPD.	airway epithelial cells obtained by bronchoscopy and brushing	20	AfricanAmerican	59	Male	Current	COPD	AirwayEpithelialCells	HG-U133_Plus_2	10006|11906
small airways, early-COPD 114	252852	Comparison of gene expression in airway epithelial cells of normal non-smokers, phenotypic normal smokers, smokers with early COPD, and smokers with COPD.	airway epithelial cells obtained by bronchoscopy and brushing	50	Caucasian	59	Male	Current	COPD	AirwayEpithelialCells	HG-U133_Plus_2	10006|11906
small airways, early-COPD 132	252853	Comparison of gene expression in airway epithelial cells of normal non-smokers, phenotypic normal smokers, smokers with early COPD, and smokers with COPD.	airway epithelial cells obtained by bronchoscopy and brushing	32	AfricanAmerican	50	Male	Current	COPD	AirwayEpithelialCells	HG-U133_Plus_2	10006|11906
small airways, early-COPD 145	252854	Comparison of gene expression in airway epithelial cells of normal non-smokers, phenotypic normal smokers, smokers with early COPD, and smokers with COPD.	airway epithelial cells obtained by bronchoscopy and brushing	20	AfricanAmerican	41	Male	Current	COPD	AirwayEpithelialCells	HG-U133_Plus_2	10006|11906
small airways, smoker 001	252868	Comparison of gene expression in airway epithelial cells of normal non-smokers, phenotypic normal smokers, smokers with early COPD, and smokers with COPD.	airway epithelial cells obtained by bronchoscopy and brushing	23	AfricanAmerican	37	Female	Current	NA	AirwayEpithelialCells	HG-U133_Plus_2	10006
small airways, smoker 027	252869	Comparison of gene expression in airway epithelial cells of normal non-smokers, phenotypic normal smokers, smokers with early COPD, and smokers with COPD.	airway epithelial cells obtained by bronchoscopy and brushing	45	Caucasian	44	Male	Current	NA	AirwayEpithelialCells	HG-U133_Plus_2	10006
small airways, smoker 033	252870	Comparison of gene expression in airway epithelial cells of normal non-smokers, phenotypic normal smokers, smokers with early COPD, and smokers with COPD.	airway epithelial cells obtained by bronchoscopy and brushing	15	Caucasian	48	Male	Current	NA	AirwayEpithelialCells	HG-U133_Plus_2	10006
small airways, smoker 040	252871	Comparison of gene expression in airway epithelial cells of normal non-smokers, phenotypic normal smokers, smokers with early COPD, and smokers with COPD.	airway epithelial cells obtained by bronchoscopy and brushing	24	AfricanAmerican	40	Male	Current	NA	AirwayEpithelialCells	HG-U133_Plus_2	10006|11784|11906|11952|13931|13933|17905|18385|19407|19667|20257
small airways, smoker 041	252872	Comparison of gene expression in airway epithelial cells of normal non-smokers, phenotypic normal smokers, smokers with early COPD, and smokers with COPD.	airway epithelial cells obtained by bronchoscopy and brushing	20	Caucasian	48	Male	Current	NA	AirwayEpithelialCells	HG-U133_Plus_2	10006|13933
small airways, smoker 044	252873	Comparison of gene expression in airway epithelial cells of normal non-smokers, phenotypic normal smokers, smokers with early COPD, and smokers with COPD.	airway epithelial cells obtained by bronchoscopy and brushing	38	Caucasian	50	Male	Current	NA	AirwayEpithelialCells	HG-U133_Plus_2	10006
small airways, smoker 048	252874	Comparison of gene expression in airway epithelial cells of normal non-smokers, phenotypic normal smokers, smokers with early COPD, and smokers with COPD.	airway epithelial cells obtained by bronchoscopy and brushing	37	AfricanAmerican	45	Male	Current	NA	AirwayEpithelialCells	HG-U133_Plus_2	10006|13933
small airways, smoker 049	252875	Comparison of gene expression in airway epithelial cells of normal non-smokers, phenotypic normal smokers, smokers with early COPD, and smokers with COPD.	airway epithelial cells obtained by bronchoscopy and brushing	23	AfricanAmerican	46	Female	Current	NA	AirwayEpithelialCells	HG-U133_Plus_2	10006
small airways, smoker 057	252876	Comparison of gene expression in airway epithelial cells of normal non-smokers, phenotypic normal smokers, smokers with early COPD, and smokers with COPD.	airway epithelial cells obtained by bronchoscopy and brushing	24	AfricanAmerican	45	Male	Current	NA	AirwayEpithelialCells	HG-U133_Plus_2	10006|11784|11906|11952|13931|13933|17905|18385|19407|19667|20257
small airways, smoker 058	252877	Comparison of gene expression in airway epithelial cells of normal non-smokers, phenotypic normal smokers, smokers with early COPD, and smokers with COPD.	airway epithelial cells obtained by bronchoscopy and brushing	80	AfricanAmerican	56	Male	Current	NA	AirwayEpithelialCells	HG-U133_Plus_2	10006|13931
small airways, smoker 069	252878	Comparison of gene expression in airway epithelial cells of normal non-smokers, phenotypic normal smokers, smokers with early COPD, and smokers with COPD.	airway epithelial cells obtained by bronchoscopy and brushing	70	AfricanAmerican	45	Male	Current	NA	AirwayEpithelialCells	HG-U133_Plus_2	10006|11906|11952|13931
small airways, smoker 074	252879	Comparison of gene expression in airway epithelial cells of normal non-smokers, phenotypic normal smokers, smokers with early COPD, and smokers with COPD.	airway epithelial cells obtained by bronchoscopy and brushing	20	AfricanAmerican	41	Male	Current	NA	AirwayEpithelialCells	HG-U133_Plus_2	8545|10006|11784|11906|11952|13933|17905|18385|19407|19667|20257
small airways, smoker 093	252880	Comparison of gene expression in airway epithelial cells of normal non-smokers, phenotypic normal smokers, smokers with early COPD, and smokers with COPD.	airway epithelial cells obtained by bronchoscopy and brushing	29	AfricanAmerican	47	Male	Current	NA	AirwayEpithelialCells	HG-U133_Plus_2	10006|11784|11906|11952|17905|18385|19407|19667|20257
small airways, smoker 094	252881	Comparison of gene expression in airway epithelial cells of normal non-smokers, phenotypic normal smokers, smokers with early COPD, and smokers with COPD.	airway epithelial cells obtained by bronchoscopy and brushing	45	AfricanAmerican	41	Male	Current	NA	AirwayEpithelialCells	HG-U133_Plus_2	10006|11784|11906|11952|13931|13933|17905|18385|19407|19667|20257
small airways, smoker 095	252882	Comparison of gene expression in airway epithelial cells of normal non-smokers, phenotypic normal smokers, smokers with early COPD, and smokers with COPD.	airway epithelial cells obtained by bronchoscopy and brushing	32	AfricanAmerican	48	Male	Current	NA	AirwayEpithelialCells	HG-U133_Plus_2	8545|10006|11784|11906|11952|13933|17905|18385|19407|19667|20257
small airways, smoker 097	252883	Comparison of gene expression in airway epithelial cells of normal non-smokers, phenotypic normal smokers, smokers with early COPD, and smokers with COPD.	airway epithelial cells obtained by bronchoscopy and brushing	70	Caucasian	55	Female	Current	NA	AirwayEpithelialCells	HG-U133_Plus_2	10006
small airways, smoker 098	252884	Comparison of gene expression in airway epithelial cells of normal non-smokers, phenotypic normal smokers, smokers with early COPD, and smokers with COPD.	airway epithelial cells obtained by bronchoscopy and brushing	36	AfricanAmerican	43	Female	Current	NA	AirwayEpithelialCells	HG-U133_Plus_2	8545|10006|11784|11906|11952|13933|17905|18385|19407|19667|20257
small airways, smoker 103	252885	Comparison of gene expression in airway epithelial cells of normal non-smokers, phenotypic normal smokers, smokers with early COPD, and smokers with COPD	airway epithelial cells obtained by bronchoscopy and brushing	15	AfricanAmerican	41	Male	Current	NA	AirwayEpithelialCells	HG-U133_Plus_2	8545|10006|11784|11906|11952|13931|13933|17905|18385|19407|19667|20257
small airways, smoker 112	254157	small airways, smoker 112	airway epithelial cells obtained by bronchoscopy and brushing	23	Caucasian	45	Male	Current	NA	AirwayEpithelialCells	HG-U133_Plus_2	8545|11784|11906|11952|13931|13933|17905|18385|19407|19667|20257|63127
small airways, smoker 114	254158	small airways, smoker 114	airway epithelial cells obtained by bronchoscopy and brushing	22	AfricanAmerican	50	Female	Current	NA	AirwayEpithelialCells	HG-U133_Plus_2	8545|11784|11906|11952|13931|17905|18385|19407|19667|20257
small airways, smoker 119	254159	small airways, smoker 119	airway epithelial cells obtained by bronchoscopy and brushing	33	Caucasian	46	Female	Current	NA	AirwayEpithelialCells	HG-U133_Plus_2	8545|11784|11906|11952|13931|17905|18385|19407|19667|20257
small airways, smoker 152	254160	small airways, smoker 152	airway epithelial cells obtained by bronchoscopy and brushing	16	Caucasian	49	Male	Current	NA	AirwayEpithelialCells	HG-U133_Plus_2	8545|11784|11906|11952|17905|18385|19407|19667|20257
small airways, smoker 169	254161	small airways, smoker 169	airway epithelial cells obtained by bronchoscopy and brushing	47	AfricanAmerican	40	Female	Current	NA	AirwayEpithelialCells	HG-U133_Plus_2	8545|11784|11906|11952|17905|18385|19407|19667|20257
small airways, COPD 024	254163	small airways, COPD 024	airway epithelial cells obtained by bronchoscopy and brushing	27	Hispanic	51	Female	Current	COPD	AirwayEpithelialCells	HG-U133_Plus_2	8545|11784|11906|19407|20257
small airways, COPD 093	254169	small airways, COPD 093	airway epithelial cells obtained by bronchoscopy and brushing	34	Caucasian	48	Female	Current	COPD	AirwayEpithelialCells	HG-U133_Plus_2	8545|11784|11906|19407|20257
small airways, COPD 108	254171	small airways, COPD 108	airway epithelial cells obtained by bronchoscopy and brushing	57	AfricanAmerican	44	Male	Current	COPD	AirwayEpithelialCells	HG-U133_Plus_2	8545
small airways, COPD 110	254172	small airways, COPD 110	airway epithelial cells obtained by bronchoscopy and brushing	15	AfricanAmerican	53	Female	Current	COPD	AirwayEpithelialCells	HG-U133_Plus_2	8545|11784|11906|19407|20257
small airways, COPD 114	254173	small airways, COPD 114	airway epithelial cells obtained by bronchoscopy and brushing	29	AfricanAmerican	42	Male	Current	COPD	AirwayEpithelialCells	HG-U133_Plus_2	8545|11784|11906|19407|20257
small airways, COPD 119	254174	small airways, COPD 119	airway epithelial cells obtained by bronchoscopy and brushing	32	Hispanic	36	Male	Current	COPD	AirwayEpithelialCells	HG-U133_Plus_2	8545|11784|11906|19407|20257
small airways, COPD 122	254175	small airways, COPD 122	airway epithelial cells obtained by bronchoscopy and brushing	14	AfricanAmerican	44	Male	Current	COPD	AirwayEpithelialCells	HG-U133_Plus_2	8545|11784|11906|19407|20257
small airways, COPD 134	254176	small airways, COPD 134	airway epithelial cells obtained by bronchoscopy and brushing	24	Caucasian	62	Male	Current	COPD	AirwayEpithelialCells	HG-U133_Plus_2	8545|11784|11906|19407|20257
large airways, non-smoker 047	256186	Comparison of gene expression in large airway epithleium of normal non-smokers and normal smokers	large airway epithelial cells obtained by bronchoscopy and brushing	1	Caucasian	49	Male	Current	NA	AirwayEpithelialCells	HG-U133_Plus_2	11906|17905|18385
large airways, smoker 087	256195	Comparison of gene expression in large airway epithleium of normal non-smokers and normal smokers	large airway epithelial cells obtained by bronchoscopy and brushing	30	Hispanic	39	Male	Current	NA	AirwayEpithelialCells	HG-U133_Plus_2	11906|17905|18385
large airways, smoker 122	256196	Comparison of gene expression in large airway epithleium of normal non-smokers and normal smokers	large airway epithelial cells obtained by bronchoscopy and brushing	3	Hispanic	36	Male	Current	NA	AirwayEpithelialCells	HG-U133_Plus_2	11906|17905|18385
large airways, smoker 120	256197	Comparison of gene expression in large airway epithleium of normal non-smokers and normal smokers	large airway epithelial cells obtained by bronchoscopy and brushing	30	AfricanAmerican	43	Male	Current	NA	AirwayEpithelialCells	HG-U133_Plus_2	11906|17905|18385
large airways, smoker 125	256198	Comparison of gene expression in large airway epithleium of normal non-smokers and normal smokers	large airway epithelial cells obtained by bronchoscopy and brushing	19	AfricanAmerican	46	Female	Current	NA	AirwayEpithelialCells	HG-U133_Plus_2	11906|17905|18385
large airways, smoker 129	256199	Comparison of gene expression in large airway epithleium of normal non-smokers and normal smokers	large airway epithelial cells obtained by bronchoscopy and brushing	11	AfricanAmerican	47	Male	Current	NA	AirwayEpithelialCells	HG-U133_Plus_2	11906|17905|18385
large airways, smoker 090	256200	Comparison of gene expression in large airway epithleium of normal non-smokers and normal smokers	large airway epithelial cells obtained by bronchoscopy and brushing	10	Hispanic	43	Male	Current	NA	AirwayEpithelialCells	HG-U133_Plus_2	11906
large airways, smoker 130	256201	Comparison of gene expression in large airway epithleium of normal non-smokers and normal smokers	large airway epithelial cells obtained by bronchoscopy and brushing	12	Caucasian	41	Male	Current	NA	AirwayEpithelialCells	HG-U133_Plus_2	11906|17905|18385
large airways, smoker 134	256202	Comparison of gene expression in large airway epithleium of normal non-smokers and normal smokers	large airway epithelial cells obtained by bronchoscopy and brushing	20	Caucasian	42	Female	Current	NA	AirwayEpithelialCells	HG-U133_Plus_2	11906|17905|18385
large airways, smoker 127	256203	Comparison of gene expression in large airway epithleium of normal non-smokers and normal smokers	large airway epithelial cells obtained by bronchoscopy and brushing	11	AfricanAmerican	36	Male	Current	NA	AirwayEpithelialCells	HG-U133_Plus_2	11906
large airways, smoker 136	256204	Comparison of gene expression in large airway epithleium of normal non-smokers and normal smokers	large airway epithelial cells obtained by bronchoscopy and brushing	26	Hispanic	46	Male	Current	NA	AirwayEpithelialCells	HG-U133_Plus_2	11906|17905|18385
large airways, smoker 141	256205	Comparison of gene expression in large airway epithleium of normal non-smokers and normal smokers	large airway epithelial cells obtained by bronchoscopy and brushing	13	Hispanic	41	Male	Current	NA	AirwayEpithelialCells	HG-U133_Plus_2	11906|17905|18385
large airways, smoker 040	256206	Comparison of gene expression in large airway epithleium of normal non-smokers and normal smokers	large airway epithelial cells obtained by bronchoscopy and brushing	24	AfricanAmerican	40	Male	Current	NA	AirwayEpithelialCells	HG-U133_Plus_2	11906|17905|18385
large airways, smoker 151	256207	Comparison of gene expression in large airway epithleium of normal non-smokers and normal smokers	large airway epithelial cells obtained by bronchoscopy and brushing	12	Hispanic	31	Male	Current	NA	AirwayEpithelialCells	HG-U133_Plus_2	11906
large airways, smoker 159	256208	Comparison of gene expression in large airway epithleium of normal non-smokers and normal smokers	large airway epithelial cells obtained by bronchoscopy and brushing	3	AfricanAmerican	27	Female	Current	NA	AirwayEpithelialCells	HG-U133_Plus_2	11906|17905|18385
large airways, smoker 169	256209	Comparison of gene expression in large airway epithleium of normal non-smokers and normal smokers	large airway epithelial cells obtained by bronchoscopy and brushing	47	AfricanAmerican	40	Female	Current	NA	AirwayEpithelialCells	HG-U133_Plus_2	11906|17905|18385
large airways, smoker 155	256210	Comparison of gene expression in large airway epithleium of normal non-smokers and normal smokers	large airway epithelial cells obtained by bronchoscopy and brushing	7	AfricanAmerican	32	Female	Current	NA	AirwayEpithelialCells	HG-U133_Plus_2	11906|17905|18385
large airways, smoker 167	256211	Comparison of gene expression in large airway epithleium of normal non-smokers and normal smokers	large airway epithelial cells obtained by bronchoscopy and brushing	43	AfricanAmerican	48	Male	Current	NA	AirwayEpithelialCells	HG-U133_Plus_2	11906|17905|18385
large airways, smoker 161	256212	Comparison of gene expression in large airway epithleium of normal non-smokers and normal smokers	large airway epithelial cells obtained by bronchoscopy and brushing	5	AfricanAmerican	35	Male	Current	NA	AirwayEpithelialCells	HG-U133_Plus_2	11906|17905|18385
small airways, smoker 087	298230	none	airway epithelial cells obtained by bronchoscopy and brushing	30	Hispanic	39	Male	Current	NA	AirwayEpithelialCells	HG-U133_Plus_2	11784|11906|11952|13931|17905|18385|19407|20257|63127
small airways, smoker 102	298231	none	airway epithelial cells obtained by bronchoscopy and brushing	45	Caucasian	54	Female	Current	NA	AirwayEpithelialCells	HG-U133_Plus_2	11784|11906|11952|17905|18385|19407|19667|20257
small airways, smoker 120	298232	none	airway epithelial cells obtained by bronchoscopy and brushing	30	AfricanAmerican	43	Male	Current	NA	AirwayEpithelialCells	HG-U133_Plus_2	11784|11906|11952|13931|17905|18385|19407|19667|20257
small airways, smoker 122	298233	none	airway epithelial cells obtained by bronchoscopy and brushing	3	Hispanic	36	Male	Current	NA	AirwayEpithelialCells	HG-U133_Plus_2	11784|11906|11952|13931|17905|18385|19407|19667|20257|63127
small airways, smoker 123	298234	none	airway epithelial cells obtained by bronchoscopy and brushing	22	AfricanAmerican	41	Female	Current	NA	AirwayEpithelialCells	HG-U133_Plus_2	11784|11906|11952|17905|18385|19407|19667|20257
small airways, smoker 125	298235	none	airway epithelial cells obtained by bronchoscopy and brushing	19	AfricanAmerican	46	Female	Current	NA	AirwayEpithelialCells	HG-U133_Plus_2	11784|11906|11952|13931|13933|17905|18385|19407|19667|20257|63127
small airways, smoker 129	298236	none	airway epithelial cells obtained by bronchoscopy and brushing	11	AfricanAmerican	47	Male	Current	NA	AirwayEpithelialCells	HG-U133_Plus_2	11784|11906|11952|13931|13933|17905|18385|19407|19667|20257
small airways, smoker 130	298237	none	airway epithelial cells obtained by bronchoscopy and brushing	12	Caucasian	41	Male	Current	NA	AirwayEpithelialCells	HG-U133_Plus_2	11784|11906|11952|13931|17905|18385|19407|19667|20257
small airways, smoker 134	298238	none	airway epithelial cells obtained by bronchoscopy and brushing	20	Caucasian	42	Female	Current	NA	AirwayEpithelialCells	HG-U133_Plus_2	11784|11906|11952|13931|17905|18385|19407|20257
small airways, smoker 136	298239	none	airway epithelial cells obtained by bronchoscopy and brushing	26	Hispanic	46	Male	Current	NA	AirwayEpithelialCells	HG-U133_Plus_2	11784|11906|11952|13931|17905|18385|19407|19667|20257|63127
small airways, smoker 141	298240	none	airway epithelial cells obtained by bronchoscopy and brushing	13	Hispanic	41	Male	Current	NA	AirwayEpithelialCells	HG-U133_Plus_2	11784|11906|11952|13933|17905|18385|19407|19667|20257|63127
small airways, smoker 155	298241	none	airway epithelial cells obtained by bronchoscopy and brushing	7	AfricanAmerican	32	Female	Current	NA	AirwayEpithelialCells	HG-U133_Plus_2	11784|11906|11952|13931|17905|18385|19407|19667|20257
small airways, smoker 159	298242	none	airway epithelial cells obtained by bronchoscopy and brushing	3	AfricanAmerican	27	Female	Current	NA	AirwayEpithelialCells	HG-U133_Plus_2	11784|11906|11952|13931|17905|18385|19407|19667|20257
small airways, smoker 161	298243	none	airway epithelial cells obtained by bronchoscopy and brushing	5	AfricanAmerican	35	Male	Current	NA	AirwayEpithelialCells	HG-U133_Plus_2	11784|11906|11952|13931|13933|17905|18385|19407|19667|20257
small airways, smoker 164	298244	none	airway epithelial cells obtained by bronchoscopy and brushing	44	AfricanAmerican	40	Male	Current	NA	AirwayEpithelialCells	HG-U133_Plus_2	11784|11906|11952|13931|17905|18385|19407|19667|20257
small airways, smoker 167	298245	none	airway epithelial cells obtained by bronchoscopy and brushing	43	AfricanAmerican	48	Male	Current	NA	AirwayEpithelialCells	HG-U133_Plus_2	11784|11906|11952|13933|17905|18385|19407|19667|20257
small airways, smoker 176	298246	none	airway epithelial cells obtained by bronchoscopy and brushing	33	AfricanAmerican	47	Male	Current	NA	AirwayEpithelialCells	HG-U133_Plus_2	11784|11906|11952|17905|18385|19407|19667|20257
small airways, smoker 177	298247	none	airway epithelial cells obtained by bronchoscopy and brushing	38	AfricanAmerican	41	Male	Current	NA	AirwayEpithelialCells	HG-U133_Plus_2	11784|11906|11952|13931|17905|18385|19407|19667|20257
small airways, smoker 183	300861	none	airway epithelial cells obtained by bronchoscopy and brushing	38	AfricanAmerican	38	Male	Current	NA	AirwayEpithelialCells	HG-U133_Plus_2	11906|11952|13931
small airways, LODs-025	300862	none	airway epithelial cells obtained by bronchoscopy and brushing	26	AfricanAmerican	51	Female	Current	NA	AirwayEpithelialCells	HG-U133_Plus_2	11906
small airways, LODs-034	300863	none	airway epithelial cells obtained by bronchoscopy and brushing	18	AfricanAmerican	47	Male	Current	NA	AirwayEpithelialCells	HG-U133_Plus_2	11906
small airways, LODs-131	300864	none	airway epithelial cells obtained by bronchoscopy and brushing	7	AfricanAmerican	43	Male	Current	NA	AirwayEpithelialCells	HG-U133_Plus_2	11906
small airways, LODs-164	300865	none	airway epithelial cells obtained by bronchoscopy and brushing	15	AfricanAmerican	42	Male	Current	NA	AirwayEpithelialCells	HG-U133_Plus_2	11906
small airways, LODs-194	300866	none	airway epithelial cells obtained by bronchoscopy and brushing	49	AfricanAmerican	46	Male	Current	NA	AirwayEpithelialCells	HG-U133_Plus_2	11906
small airways, LODs-195	300867	none	airway epithelial cells obtained by bronchoscopy and brushing	30	AfricanAmerican	37	Female	Current	NA	AirwayEpithelialCells	HG-U133_Plus_2	11906
small airways, LODs-204	300868	none	airway epithelial cells obtained by bronchoscopy and brushing	35	AfricanAmerican	52	Female	Current	NA	AirwayEpithelialCells	HG-U133_Plus_2	11906
small airways, LODs-208	300869	none	airway epithelial cells obtained by bronchoscopy and brushing	11	AfricanAmerican	44	Female	Current	NA	AirwayEpithelialCells	HG-U133_Plus_2	11906
small airways, LODs-215	300870	none	airway epithelial cells obtained by bronchoscopy and brushing	40	AfricanAmerican	59	Male	Current	NA	AirwayEpithelialCells	HG-U133_Plus_2	11906
small airways, SYMs-090	300871	none	airway epithelial cells obtained by bronchoscopy and brushing	10	Hispanic	43	Male	Current	NA	AirwayEpithelialCells	HG-U133_Plus_2	11906|19667
small airways, SYMs-127	300872	none	airway epithelial cells obtained by bronchoscopy and brushing	23	AfricanAmerican	36	Male	Current	NA	AirwayEpithelialCells	HG-U133_Plus_2	11906|19667
small airways, SYMs-144	300873	none	airway epithelial cells obtained by bronchoscopy and brushing	29	Hispanic	42	Female	Current	NA	AirwayEpithelialCells	HG-U133_Plus_2	11906
small airways, SYMs-151	300874	none	airway epithelial cells obtained by bronchoscopy and brushing	13	Hispanic	31	Male	Current	NA	AirwayEpithelialCells	HG-U133_Plus_2	11906|19667
small airways, SYMs-002	300875	none	airway epithelial cells obtained by bronchoscopy and brushing	13	AfricanAmerican	39	Male	Current	NA	AirwayEpithelialCells	HG-U133_Plus_2	11906
small airways, SYMs-021	300876	none	airway epithelial cells obtained by bronchoscopy and brushing	20	Caucasian	54	Female	Current	NA	AirwayEpithelialCells	HG-U133_Plus_2	11906
small airways, SYMs-035	300877	none	airway epithelial cells obtained by bronchoscopy and brushing	28	Caucasian	42	Female	Current	NA	AirwayEpithelialCells	HG-U133_Plus_2	11906
small airways, SYMs-057	300878	none	airway epithelial cells obtained by bronchoscopy and brushing	35	Caucasian	55	Female	Current	NA	AirwayEpithelialCells	HG-U133_Plus_2	11906|19667
small airways, SYMs-108	300879	none	airway epithelial cells obtained by bronchoscopy and brushing	57	AfricanAmerican	44	Male	Current	NA	AirwayEpithelialCells	HG-U133_Plus_2	11906
small airways, SYMs-171	300880	none	airway epithelial cells obtained by bronchoscopy and brushing	8	AfricanAmerican	20	Female	Current	NA	AirwayEpithelialCells	HG-U133_Plus_2	11906|19667
trachea, smoker 042	300898	none	airway epithelial cells obtained by bronchoscopy and brushing	24	Hispanic	43	Female	Current	NA	AirwayEpithelialCells	HG-U133_Plus_2	11906
trachea, smoker 044	300899	none	airway epithelial cells obtained by bronchoscopy and brushing	25	Caucasian	50	Male	Current	NA	AirwayEpithelialCells	HG-U133_Plus_2	11906
trachea, smoker 058	300900	none	airway epithelial cells obtained by bronchoscopy and brushing	80	AfricanAmerican	56	Male	Current	NA	AirwayEpithelialCells	HG-U133_Plus_2	11906|13933
trachea, smoker 086	300901	none	airway epithelial cells obtained by bronchoscopy and brushing	33	Hispanic	33	Male	Current	NA	AirwayEpithelialCells	HG-U133_Plus_2	11906
trachea, smoker 087	300902	none	airway epithelial cells obtained by bronchoscopy and brushing	30	Hispanic	39	Male	Current	NA	AirwayEpithelialCells	HG-U133_Plus_2	11906
trachea, smoker 093	300903	none	airway epithelial cells obtained by bronchoscopy and brushing	29	AfricanAmerican	47	Male	Current	NA	AirwayEpithelialCells	HG-U133_Plus_2	11906
trachea, smoker 112	300904	none	airway epithelial cells obtained by bronchoscopy and brushing	23	Caucasian	45	Male	Current	NA	AirwayEpithelialCells	HG-U133_Plus_2	11906
trachea, smoker 120	300905	none	airway epithelial cells obtained by bronchoscopy and brushing	30	AfricanAmerican	43	Male	Current	NA	AirwayEpithelialCells	HG-U133_Plus_2	11906|13933
trachea, smoker 124	300906	none	airway epithelial cells obtained by bronchoscopy and brushing	NA	Hispanic	28	Male	Current	NA	AirwayEpithelialCells	HG-U133_Plus_2	11906
trachea, smoker 130	300907	none	airway epithelial cells obtained by bronchoscopy and brushing	12	Caucasian	41	Male	Current	NA	AirwayEpithelialCells	HG-U133_Plus_2	11906|13933
trachea, smoker 134	300908	none	airway epithelial cells obtained by bronchoscopy and brushing	20	Caucasian	42	Female	Current	NA	AirwayEpithelialCells	HG-U133_Plus_2	11906
trachea, smoker 136	300909	none	airway epithelial cells obtained by bronchoscopy and brushing	26	Hispanic	46	Male	Current	NA	AirwayEpithelialCells	HG-U133_Plus_2	11906
trachea, smoker 152	300910	none	airway epithelial cells obtained by bronchoscopy and brushing	16	Caucasian	49	Male	Current	NA	AirwayEpithelialCells	HG-U133_Plus_2	11906|13933
trachea, smoker 164	300911	none	airway epithelial cells obtained by bronchoscopy and brushing	44	AfricanAmerican	40	Male	Current	NA	AirwayEpithelialCells	HG-U133_Plus_2	11906|13933
trachea, smoker 186	300912	none	airway epithelial cells obtained by bronchoscopy and brushing	23	AfricanAmerican	45	Male	Current	NA	AirwayEpithelialCells	HG-U133_Plus_2	11906|13933
trachea, SYMs-127	300913	none	airway epithelial cells obtained by bronchoscopy and brushing	23	AfricanAmerican	36	Male	Current	NA	AirwayEpithelialCells	HG-U133_Plus_2	11906
trachea, SYMs-144	300914	none	airway epithelial cells obtained by bronchoscopy and brushing	29	Hispanic	42	Female	Current	NA	AirwayEpithelialCells	HG-U133_Plus_2	11906
trachea, SYMs-151	300915	none	airway epithelial cells obtained by bronchoscopy and brushing	13	Hispanic	31	Male	Current	NA	AirwayEpithelialCells	HG-U133_Plus_2	11906
small airways, smoker 186	302398	n/a	airway epithelial cells obtained by bronchoscopy and brushing	38	AfricanAmerican	45	Male	Current	NA	AirwayEpithelialCells	HG-U133_Plus_2	11952
small airways, smoker 195	302399	n/a	airway epithelial cells obtained by bronchoscopy and brushing	38	Caucasian	27	Female	Current	NA	AirwayEpithelialCells	HG-U133_Plus_2	11784|11952|13931|17905|18385|19407|19667|20257
small airways, smoker 199	302400	n/a	airway epithelial cells obtained by bronchoscopy and brushing	38	Hispanic	22	Female	Current	NA	AirwayEpithelialCells	HG-U133_Plus_2	11952
alveolar macrophages, smoker 087	349925	S-087_AM	alveolar macrophages obtained from bronchoalveolar lavage	30	Hispanic	39	Male	Current	NA	AirwayEpithelialCells	HG-U133_Plus_2	13931
alveolar macrophages, smoker 094	349926	S-094_AM	alveolar macrophages obtained from bronchoalveolar lavage	45	AfricanAmerican	41	Male	Current	NA	AirwayEpithelialCells	HG-U133_Plus_2	13931
alveolar macrophages, smoker 103	349927	S-103_AM	alveolar macrophages obtained from bronchoalveolar lavage	15	AfricanAmerican	41	Male	Current	NA	AirwayEpithelialCells	HG-U133_Plus_2	13931
alveolar macrophages, smoker 112	349928	S-112_AM	alveolar macrophages obtained from bronchoalveolar lavage	23	Caucasian	45	Male	Current	NA	AirwayEpithelialCells	HG-U133_Plus_2	13931
alveolar macrophages, smoker 114	349929	S-114_AM	alveolar macrophages obtained from bronchoalveolar lavage	22	AfricanAmerican	50	Female	Current	NA	AirwayEpithelialCells	HG-U133_Plus_2	13931
alveolar macrophages, smoker 119	349930	S-119_AM	alveolar macrophages obtained from bronchoalveolar lavage	33	Caucasian	46	Female	Current	NA	AirwayEpithelialCells	HG-U133_Plus_2	13931
alveolar macrophages, smoker 120	349931	S-120_AM	alveolar macrophages obtained from bronchoalveolar lavage	30	AfricanAmerican	43	Male	Current	NA	AirwayEpithelialCells	HG-U133_Plus_2	13931
alveolar macrophages, smoker 122	349932	S-122_AM	alveolar macrophages obtained from bronchoalveolar lavage	3	Hispanic	36	Male	Current	NA	AirwayEpithelialCells	HG-U133_Plus_2	13931
alveolar macrophages, smoker 125	349933	S-125_AM	alveolar macrophages obtained from bronchoalveolar lavage	19	AfricanAmerican	46	Female	Current	NA	AirwayEpithelialCells	HG-U133_Plus_2	13931
alveolar macrophages, smoker 129	349934	S-129_AM	alveolar macrophages obtained from bronchoalveolar lavage	11	AfricanAmerican	47	Male	Current	NA	AirwayEpithelialCells	HG-U133_Plus_2	13931
alveolar macrophages, smoker 130	349935	S-130_AM	alveolar macrophages obtained from bronchoalveolar lavage	12	Caucasian	41	Male	Current	NA	AirwayEpithelialCells	HG-U133_Plus_2	13931
alveolar macrophages, smoker 134	349936	S-134_AM	alveolar macrophages obtained from bronchoalveolar lavage	20	Caucasian	42	Female	Current	NA	AirwayEpithelialCells	HG-U133_Plus_2	13931
alveolar macrophages, smoker 136	349937	S-136_AM	alveolar macrophages obtained from bronchoalveolar lavage	26	Hispanic	46	Male	Current	NA	AirwayEpithelialCells	HG-U133_Plus_2	13931
alveolar macrophages, smoker 155	349938	S-155_AM	alveolar macrophages obtained from bronchoalveolar lavage	7	AfricanAmerican	32	Female	Current	NA	AirwayEpithelialCells	HG-U133_Plus_2	13931
alveolar macrophages, smoker 159	349939	S-159_AM	alveolar macrophages obtained from bronchoalveolar lavage	3	AfricanAmerican	27	Female	Current	NA	AirwayEpithelialCells	HG-U133_Plus_2	13931
alveolar macrophages, smoker 161	349940	S-161_AM	alveolar macrophages obtained from bronchoalveolar lavage	5	AfricanAmerican	35	Male	Current	NA	AirwayEpithelialCells	HG-U133_Plus_2	13931
alveolar macrophages, smoker 164	349941	S-164_AM	alveolar macrophages obtained from bronchoalveolar lavage	44	AfricanAmerican	40	Male	Current	NA	AirwayEpithelialCells	HG-U133_Plus_2	13931
alveolar macrophages, smoker 177	349942	S-177_AM	alveolar macrophages obtained from bronchoalveolar lavage	38	AfricanAmerican	41	Male	Current	NA	AirwayEpithelialCells	HG-U133_Plus_2	13931
alveolar macrophages, smoker 183	349943	S-183_AM	alveolar macrophages obtained from bronchoalveolar lavage	20	AfricanAmerican	38	Male	Current	NA	AirwayEpithelialCells	HG-U133_Plus_2	13931
alveolar macrophages, smoker 195	349944	S-195_AM	alveolar macrophages obtained from bronchoalveolar lavage	16	Caucasian	27	Female	Current	NA	AirwayEpithelialCells	HG-U133_Plus_2	13931
small airways, smoker 188	350874	S-188_sm	airway epithelial cells obtained by bronchoscopy and brushing	17	AfricanAmerican	43	Female	Current	NA	AirwayEpithelialCells	HG-U133_Plus_2	11784|17905|18385|19407|19667|20257
small airways, smoker 208	350957	S-208_sm	airway epithelial cells obtained by bronchoscopy and brushing	46	AfricanAmerican	45	Male	Current	NA	AirwayEpithelialCells	HG-U133_Plus_2	11784|13933|17905|18385|19407|19667|20257
small airways, smoker 246	350958	S-246_sm	airway epithelial cells obtained by bronchoscopy and brushing	26	AfricanAmerican	48	Female	Current	NA	AirwayEpithelialCells	HG-U133_Plus_2	11784|13933|17905|18385|19407|19667|20257
trachea, smoker 114	350970	S-114_tr	airway epithelial cells obtained by bronchoscopy and brushing	22	AfricanAmerican	50	Female	Current	NA	AirwayEpithelialCells	HG-U133_Plus_2	13933
trachea, smoker 169	350971	S-169_tr	airway epithelial cells obtained by bronchoscopy and brushing	47	AfricanAmerican	40	Female	Current	NA	AirwayEpithelialCells	HG-U133_Plus_2	13933
trachea, smoker 176	350972	S-176_tr	airway epithelial cells obtained by bronchoscopy and brushing	33	AfricanAmerican	47	Male	Current	NA	AirwayEpithelialCells	HG-U133_Plus_2	13933
trachea, smoker 177	350973	S-177_tr	airway epithelial cells obtained by bronchoscopy and brushing	38	AfricanAmerican	41	Male	Current	NA	AirwayEpithelialCells	HG-U133_Plus_2	13933
trachea, smoker 179	350974	S-179_tr	airway epithelial cells obtained by bronchoscopy and brushing	40	AfricanAmerican	40	Male	Current	NA	AirwayEpithelialCells	HG-U133_Plus_2	13933
trachea, smoker 188	350975	S-188_tr	airway epithelial cells obtained by bronchoscopy and brushing	17	AfricanAmerican	43	Female	Current	NA	AirwayEpithelialCells	HG-U133_Plus_2	13933
trachea, smoker 203	350976	S-203_tr	airway epithelial cells obtained by bronchoscopy and brushing	24	AfricanAmerican	36	Male	Current	NA	AirwayEpithelialCells	HG-U133_Plus_2	13933
trachea, smoker 214	350977	S-214_tr	airway epithelial cells obtained by bronchoscopy and brushing	10	Caucasian	44	Male	Current	NA	AirwayEpithelialCells	HG-U133_Plus_2	13933
trachea, smoker 215	350978	S-215_tr	airway epithelial cells obtained by bronchoscopy and brushing	26	Caucasian	46	Male	Current	NA	AirwayEpithelialCells	HG-U133_Plus_2	13933
trachea, smoker 219	350979	S-219_tr	airway epithelial cells obtained by bronchoscopy and brushing	24	AfricanAmerican	47	Male	Current	NA	AirwayEpithelialCells	HG-U133_Plus_2	13933
trachea, smoker 220	350980	S-220_tr	airway epithelial cells obtained by bronchoscopy and brushing	9	AfricanAmerican	27	Male	Current	NA	AirwayEpithelialCells	HG-U133_Plus_2	13933
trachea, smoker 225	350981	S-225_tr	airway epithelial cells obtained by bronchoscopy and brushing	16	AfricanAmerican	50	Male	Current	NA	AirwayEpithelialCells	HG-U133_Plus_2	13933
trachea, smoker 250	350982	S-250_tr	airway epithelial cells obtained by bronchoscopy and brushing	22	AfricanAmerican	49	Male	Current	NA	AirwayEpithelialCells	HG-U133_Plus_2	13933
small airways, COPD 130	364037	COPD-130_sm	airway epithelial cells obtained by bronchoscopy and brushing	38	Caucasian	57	Female	Current	COPD	AirwayEpithelialCells	HG-U133_Plus_2	20257
small airways, COPD 136	364038	COPD-136_sm	airway epithelial cells obtained by bronchoscopy and brushing	119	Caucasian	66	Male	Current	COPD	AirwayEpithelialCells	HG-U133_Plus_2	11784|19407|20257
small airways, COPD 162	364041	COPD-162_sm	airway epithelial cells obtained by bronchoscopy and brushing	26	Caucasian	45	Male	Current	COPD	AirwayEpithelialCells	HG-U133_Plus_2	11784|19407|20257
small airways, COPD 176	364045	COPD-176_sm	airway epithelial cells obtained by bronchoscopy and brushing	24	AfricanAmerican	45	Male	Current	COPD	AirwayEpithelialCells	HG-U133_Plus_2	11784|19407|20257
small airways, smoker 226	364046	S-226_sm	airway epithelial cells obtained by bronchoscopy and brushing	NA	AfricanAmerican	48	Female	Current	NA	AirwayEpithelialCells	HG-U133_Plus_2	11784|17905|18385|19407|19667|20257
small airways, smoker 240	364048	S-240_sm	airway epithelial cells obtained by bronchoscopy and brushing	56	AfricanAmerican	47	Female	Current	NA	AirwayEpithelialCells	HG-U133_Plus_2	11784|17905|18385|19407|19667|20257
small airways, smoker 241	410164	small airways, smoker 241	airway epithelial cells obtained by bronchoscopy and brushing	45	AfricanAmerican	47	Male	Current	NA	AirwayEpithelialCells	HG-U133_Plus_2	11784|13933|17905|18385|19407|19667|20257
small airways, smoker 264	410165	small airways, smoker 264	airway epithelial cells obtained by bronchoscopy and brushing	11	AfricanAmerican	39	Male	Current	NA	AirwayEpithelialCells	HG-U133_Plus_2	11784|13933|17905|18385|19407|19667|20257
small airways, smoker 216	434053	no additional information	airway epithelial cells obtained by bronchoscopy and brushing	29	Hispanic	40	Male	Current	NA	AirwayEpithelialCells	HG-U133_Plus_2	11784|17905|18385|19407|19667|20257
small airways, smoker 229	434054	no additional information	airway epithelial cells obtained by bronchoscopy and brushing	47	Caucasian	46	Male	Current	NA	AirwayEpithelialCells	HG-U133_Plus_2	11784|17905|18385|19407|19667|20257
small airways, smoker 247	434055	no additional information	airway epithelial cells obtained by bronchoscopy and brushing	19	AfricanAmerican	47	Male	Current	NA	AirwayEpithelialCells	HG-U133_Plus_2	11784|17905|18385|19407|19667|20257
small airways, smoker 256	434056	no additional information	airway epithelial cells obtained by bronchoscopy and brushing	27	Hispanic	29	Male	Current	NA	AirwayEpithelialCells	HG-U133_Plus_2	11784|17905|18385|19407|19667|20257
small airways, smoker 271	434057	no additional information	airway epithelial cells obtained by bronchoscopy and brushing	10	Hispanic	30	Male	Current	NA	AirwayEpithelialCells	HG-U133_Plus_2	11784|17905|18385|19407|19667|20257
small airways, smoker 272	434058	no additional information	airway epithelial cells obtained by bronchoscopy and brushing	24	Caucasian	47	Male	Current	NA	AirwayEpithelialCells	HG-U133_Plus_2	11784|17905|18385|19407|19667|20257
small airways, smoker 275	434059	no additional information	airway epithelial cells obtained by bronchoscopy and brushing	71	Hispanic	43	Female	Current	NA	AirwayEpithelialCells	HG-U133_Plus_2	11784|17905|18385|19407|19667|20257
small airways, smoker 302	434060	no additional information	airway epithelial cells obtained by bronchoscopy and brushing	46	Caucasian	48	Male	Current	NA	AirwayEpithelialCells	HG-U133_Plus_2	11784|17905|18385|19407|19667|20257
small airways, smoker 303	434061	no additional information	airway epithelial cells obtained by bronchoscopy and brushing	10	Hispanic	24	Female	Current	NA	AirwayEpithelialCells	HG-U133_Plus_2	11784|17905|18385|19407|19667|20257
small airways, smoker 314	434062	no additional information	airway epithelial cells obtained by bronchoscopy and brushing	1	AfricanAmerican	27	Female	Current	NA	AirwayEpithelialCells	HG-U133_Plus_2	11784|17905|18385|19407|20257
small airways, smoker 317	434063	no additional information	airway epithelial cells obtained by bronchoscopy and brushing	26	AfricanAmerican	54	Male	Current	NA	AirwayEpithelialCells	HG-U133_Plus_2	11784|17905|18385|19407|19667|20257
small airways, COPD 094_2	434064	no additional information	airway epithelial cells obtained by bronchoscopy and brushing	53	AfricanAmerican	73	Female	Current	COPD	AirwayEpithelialCells	HG-U133_Plus_2	11784|19407|20257
small airways, smoker 206	470000	no additional information	airway epithelial cells obtained by bronchoscopy and brushing	51	Hispanic	48	Male	Current	NA	AirwayEpithelialCells	HG-U133_Plus_2	11784|19667|20257
small airways, smoker 215	470001	no additional information	airway epithelial cells obtained by bronchoscopy and brushing	26	Caucasian	46	Male	Current	NA	AirwayEpithelialCells	HG-U133_Plus_2	11784|19667
small airways, smoker 220	470002	no additional information	airway epithelial cells obtained by bronchoscopy and brushing	9	AfricanAmerican	27	Male	Current	NA	AirwayEpithelialCells	HG-U133_Plus_2	11784|19667
small airways, smoker 269	470003	no additional information	airway epithelial cells obtained by bronchoscopy and brushing	14	Hispanic	24	Male	Current	NA	AirwayEpithelialCells	HG-U133_Plus_2	11784|19667
small airways, smoker 276	470004	no additional information	airway epithelial cells obtained by bronchoscopy and brushing	27	AfricanAmerican	30	Male	Current	NA	AirwayEpithelialCells	HG-U133_Plus_2	11784|19667
small airways, smoker 321	470005	no additional information	airway epithelial cells obtained by bronchoscopy and brushing	15	Caucasian	38	Male	Current	NA	AirwayEpithelialCells	HG-U133_Plus_2	11784|19667
small airways, smoker 327	470006	no additional information	airway epithelial cells obtained by bronchoscopy and brushing	45	AfricanAmerican	52	Male	Current	NA	AirwayEpithelialCells	HG-U133_Plus_2	11784|19667
small airways, smoker 328	470007	no additional information	airway epithelial cells obtained by bronchoscopy and brushing	18	AfricanAmerican	41	Male	Current	NA	AirwayEpithelialCells	HG-U133_Plus_2	11784|19667
small airways, smoker 330	470008	no additional information	airway epithelial cells obtained by bronchoscopy and brushing	20	AfricanAmerican	45	Male	Current	NA	AirwayEpithelialCells	HG-U133_Plus_2	11784|19667
small airways, smoker 341	470009	no additional information	airway epithelial cells obtained by bronchoscopy and brushing	16	AfricanAmerican	53	Male	Current	NA	AirwayEpithelialCells	HG-U133_Plus_2	11784|19667
small airways, smoker 353	470010	no additional information	airway epithelial cells obtained by bronchoscopy and brushing	35	AfricanAmerican	49	Male	Current	NA	AirwayEpithelialCells	HG-U133_Plus_2	11784|19667
small airways, smoker 354	470011	no additional information	airway epithelial cells obtained by bronchoscopy and brushing	19	AfricanAmerican	38	Male	Current	NA	AirwayEpithelialCells	HG-U133_Plus_2	11784|19667
small airways, smoker 377	470012	no additional information	airway epithelial cells obtained by bronchoscopy and brushing	23	Hispanic	36	Male	Current	NA	AirwayEpithelialCells	HG-U133_Plus_2	11784|19667
small airways, smoker 392	470013	no additional information	airway epithelial cells obtained by bronchoscopy and brushing	22	AfricanAmerican	43	Male	Current	NA	AirwayEpithelialCells	HG-U133_Plus_2	11784|19667
small airways, SYMs-004	491043	no additional information	airway epithelial cells obtained by bronchoscopy and brushing	31	Hispanic	43	Female	Current	NA	AirwayEpithelialCells	HG-U133_Plus_2	19667
small airways, SYMs-259	491044	no additional information	airway epithelial cells obtained by bronchoscopy and brushing	12	Caucasian	31	Male	Current	NA	AirwayEpithelialCells	HG-U133_Plus_2	19667
small airways, OcSs-002	491045	no additional information	airway epithelial cells obtained by bronchoscopy and brushing	1	AfricanAmerican	35	Female	Current	NA	AirwayEpithelialCells	HG-U133_Plus_2	19667
DGM-00028 [gene_expr]	549645	n/a	small airway epithelium from healthy nonsmokers or smokers with COPD	NA	NA	NA	NA	Current	COPD	AirwayEpithelialCells	HG-U133_Plus_2	22047|30063|40364|64614
DGM-00038 [gene_expr]	549646	n/a	small airway epithelium from healthy nonsmokers or smokers with COPD	NA	AfricanAmerican	NA	NA	Current	COPD	AirwayEpithelialCells	HG-U133_Plus_2	22047|30063|40364|64614
DGM-00060 [gene_expr]	549647	n/a	small airway epithelium from healthy nonsmokers or smokers with COPD	NA	NA	NA	NA	Current	COPD	AirwayEpithelialCells	HG-U133_Plus_2	22047|30063|40364|64614
DGM-00061 [gene_expr]	549648	n/a	small airway epithelium from healthy nonsmokers or smokers with COPD	NA	NA	NA	NA	Current	COPD	AirwayEpithelialCells	HG-U133_Plus_2	22047|30063|40364|64614
DGM-00104 [gene_expr]	549649	n/a	small airway epithelium from healthy nonsmokers or smokers with COPD	NA	NA	NA	NA	Current	COPD	AirwayEpithelialCells	HG-U133_Plus_2	22047|30063|64614
DGM-10131 [gene_expr]	549650	n/a	small airway epithelium from healthy nonsmokers or smokers with COPD	NA	NA	NA	NA	Current	COPD	AirwayEpithelialCells	HG-U133_Plus_2	22047|30063|40364|64614
DGM-00167 [gene_expr]	549651	n/a	small airway epithelium from healthy nonsmokers or smokers with COPD	NA	NA	NA	NA	Current	COPD	AirwayEpithelialCells	HG-U133_Plus_2	11784|22047|30063|40364|64614
DGM-00171 [gene_expr]	549652	n/a	small airway epithelium from healthy nonsmokers or smokers with COPD	NA	NA	NA	NA	Current	COPD	AirwayEpithelialCells	HG-U133_Plus_2	22047|30063|40364|64614
DGM-00262 [gene_expr]	549653	n/a	small airway epithelium from healthy nonsmokers or smokers with COPD	NA	NA	NA	NA	Current	COPD	AirwayEpithelialCells	HG-U133_Plus_2	22047|30063|40364|64614
DGM-00313 [gene_expr]	549654	n/a	small airway epithelium from healthy nonsmokers or smokers with COPD	NA	NA	NA	NA	Current	COPD	AirwayEpithelialCells	HG-U133_Plus_2	22047|30063|40364|64614
DGM-10287 [gene_expr]	549655	n/a	small airway epithelium from healthy nonsmokers or smokers with COPD	NA	NA	NA	NA	Current	COPD	AirwayEpithelialCells	HG-U133_Plus_2	22047|30063|64614
DGM-00382 [gene_expr]	549656	n/a	small airway epithelium from healthy nonsmokers or smokers with COPD	NA	NA	NA	NA	Current	COPD	AirwayEpithelialCells	HG-U133_Plus_2	22047|30063|64614
DGM-10139 [gene_expr]	549657	n/a	small airway epithelium from healthy nonsmokers or smokers with COPD	NA	NA	NA	NA	Current	COPD	AirwayEpithelialCells	HG-U133_Plus_2	22047|30063|40364|64614
DGM-00471 [gene_expr]	549658	n/a	small airway epithelium from healthy nonsmokers or smokers with COPD	NA	NA	NA	NA	Current	COPD	AirwayEpithelialCells	HG-U133_Plus_2	22047|30063|40364|64614
DGM-00512 [gene_expr]	549659	n/a	small airway epithelium from healthy nonsmokers or smokers with COPD	NA	NA	NA	NA	Current	COPD	AirwayEpithelialCells	HG-U133_Plus_2	22047|30063|64614
DGM-02088 [gene_expr]	549660	n/a	small airway epithelium from healthy nonsmokers or smokers with COPD	NA	NA	NA	NA	Current	COPD	AirwayEpithelialCells	HG-U133_Plus_2	22047|30063|63127|64614
DGM-10152 [gene_expr]	549661	n/a	small airway epithelium from healthy nonsmokers or smokers with COPD	NA	NA	NA	NA	Current	COPD	AirwayEpithelialCells	HG-U133_Plus_2	22047|30063|40364|64614
DGM-00632 [gene_expr]	549662	n/a	small airway epithelium from healthy nonsmokers or smokers with COPD	NA	NA	NA	NA	Current	COPD	AirwayEpithelialCells	HG-U133_Plus_2	22047|30063|40364|64614
DGM-00683 [gene_expr]	549663	n/a	small airway epithelium from healthy nonsmokers or smokers with COPD	NA	NA	NA	NA	Current	COPD	AirwayEpithelialCells	HG-U133_Plus_2	22047|30063|64614
DGM-10404 [gene_expr]	549664	n/a	small airway epithelium from healthy nonsmokers or smokers with COPD	NA	NA	NA	NA	Current	COPD	AirwayEpithelialCells	HG-U133_Plus_2	22047|30063|40364|64614
DGM-00791 [gene_expr]	549665	n/a	small airway epithelium from healthy nonsmokers or smokers with COPD	NA	NA	NA	NA	Current	COPD	AirwayEpithelialCells	HG-U133_Plus_2	22047|30063|40364|64614
DGM-10132 [gene_expr]	549666	n/a	small airway epithelium from healthy nonsmokers or smokers with COPD	NA	NA	NA	NA	Current	COPD	AirwayEpithelialCells	HG-U133_Plus_2	22047|30063|40364|64614
DGM-10135 [gene_expr]	549667	n/a	small airway epithelium from healthy nonsmokers or smokers with COPD	NA	NA	NA	NA	Current	COPD	AirwayEpithelialCells	HG-U133_Plus_2	11784|22047|30063|64614
DGM-01275 [gene_expr]	549668	n/a	small airway epithelium from healthy nonsmokers or smokers with COPD	NA	NA	NA	NA	Current	COPD	AirwayEpithelialCells	HG-U133_Plus_2	22047|30063|64614
DGM-10144 [gene_expr]	549669	n/a	small airway epithelium from healthy nonsmokers or smokers with COPD	NA	NA	NA	NA	Current	COPD	AirwayEpithelialCells	HG-U133_Plus_2	11784|22047|30063|64614
DGM-10130 [gene_expr]	549670	n/a	small airway epithelium from healthy nonsmokers or smokers with COPD	NA	NA	NA	NA	Current	COPD	AirwayEpithelialCells	HG-U133_Plus_2	11784|22047|30063|64614
DGM-10406 [gene_expr]	549671	n/a	small airway epithelium from healthy nonsmokers or smokers with COPD	NA	NA	NA	NA	Current	COPD	AirwayEpithelialCells	HG-U133_Plus_2	22047|30063|64614
DGM-01607 [gene_expr]	549672	n/a	small airway epithelium from healthy nonsmokers or smokers with COPD	NA	NA	NA	NA	Current	COPD	AirwayEpithelialCells	HG-U133_Plus_2	11784|22047|30063|64614
DGM-01737 [gene_expr]	549673	n/a	small airway epithelium from healthy nonsmokers or smokers with COPD	NA	NA	NA	NA	Current	COPD	AirwayEpithelialCells	HG-U133_Plus_2	11784|22047|30063|64614
DGM-01749 [gene_expr]	549674	n/a	small airway epithelium from healthy nonsmokers or smokers with COPD	NA	NA	NA	NA	Current	COPD	AirwayEpithelialCells	HG-U133_Plus_2	11784|22047|30063|64614
DGM-01772 [gene_expr]	549675	n/a	small airway epithelium from healthy nonsmokers or smokers with COPD	NA	NA	NA	NA	Current	COPD	AirwayEpithelialCells	HG-U133_Plus_2	11784|22047|30063|64614
DGM-01081 [gene_expr]	549676	n/a	small airway epithelium from healthy nonsmokers or smokers with COPD	NA	NA	NA	NA	Current	COPD	AirwayEpithelialCells	HG-U133_Plus_2	11784|22047|30063|64614
DGM-01827 [gene_expr]	549677	n/a	small airway epithelium from healthy nonsmokers or smokers with COPD	NA	NA	NA	NA	Current	COPD	AirwayEpithelialCells	HG-U133_Plus_2	11784|22047|30063|64614
DGM-02093 [gene_expr]	549678	n/a	small airway epithelium from healthy nonsmokers or smokers with COPD	NA	NA	NA	NA	Current	COPD	AirwayEpithelialCells	HG-U133_Plus_2	11784|22047|30063|64614
DGM-02109 [gene_expr]	549679	n/a	small airway epithelium from healthy nonsmokers or smokers with COPD	NA	NA	NA	NA	Current	COPD	AirwayEpithelialCells	HG-U133_Plus_2	11784|22047|30063|64614
DGM-02124 [gene_expr]	549680	n/a	small airway epithelium from healthy nonsmokers or smokers with COPD	NA	NA	NA	NA	Current	COPD	AirwayEpithelialCells	HG-U133_Plus_2	11784|22047|30063|64614
DGM-00004 [gene_expr]	549741	n/a	small airway epithelium from healthy nonsmokers or healthy smokers	NA	AfricanAmerican	NA	NA	Current	NA	AirwayEpithelialCells	HG-U133_Plus_2	22047|30063|40364|63127|64614|76324|77658
DGM-00013 [gene_expr]	549742	n/a	small airway epithelium from healthy nonsmokers or healthy smokers	NA	Caucasian	NA	NA	Current	NA	AirwayEpithelialCells	HG-U133_Plus_2	22047|30063|40364|63127|64614|76324|77658
DGM-00205 [gene_expr]	549743	n/a	small airway epithelium from healthy nonsmokers or healthy smokers	NA	AfricanAmerican	NA	NA	Current	NA	AirwayEpithelialCells	HG-U133_Plus_2	22047|30063|40364|63127|64614|76324|77658
DGM-00206 [gene_expr]	549744	n/a	small airway epithelium from healthy nonsmokers or healthy smokers	NA	Caucasian	NA	NA	Current	NA	AirwayEpithelialCells	HG-U133_Plus_2	22047|30063|34450|40364|63127|64614|76324|77658
DGM-00216 [gene_expr]	549745	n/a	small airway epithelium from healthy nonsmokers or healthy smokers	NA	Caucasian	NA	NA	Current	NA	AirwayEpithelialCells	HG-U133_Plus_2	22047|30063|34450|40364|63127|64614|76324|77658
DGM-00193 [gene_expr]	549746	n/a	small airway epithelium from healthy nonsmokers or healthy smokers	NA	AfricanAmerican	NA	NA	Current	NA	AirwayEpithelialCells	HG-U133_Plus_2	22047|30063|34450|40364|63127|64614|76324|77658
DGM-00224 [gene_expr]	549747	n/a	small airway epithelium from healthy nonsmokers or healthy smokers	NA	AfricanAmerican	NA	NA	Current	NA	AirwayEpithelialCells	HG-U133_Plus_2	22047|30063|34450|40364|63127|64614|76324|77658
DGM-00273 [gene_expr]	549748	n/a	small airway epithelium from healthy nonsmokers or healthy smokers	NA	AfricanAmerican	NA	NA	Current	NA	AirwayEpithelialCells	HG-U133_Plus_2	22047|30063|40364|63127|64614|76324|77658
DGM-00278 [gene_expr]	549749	n/a	small airway epithelium from healthy nonsmokers or healthy smokers	NA	AfricanAmerican	NA	NA	Current	NA	AirwayEpithelialCells	HG-U133_Plus_2	22047|30063|40364|63127|64614|76324|77658
DGM-00300 [gene_expr]	549750	n/a	small airway epithelium from healthy nonsmokers or healthy smokers	NA	Caucasian	NA	NA	Current	NA	AirwayEpithelialCells	HG-U133_Plus_2	22047|30063|40364|63127|64614|76324|77658
DGM-00332 [gene_expr]	549751	n/a	small airway epithelium from healthy nonsmokers or healthy smokers	NA	AfricanAmerican	NA	NA	Current	NA	AirwayEpithelialCells	HG-U133_Plus_2	22047|30063|40364|63127|64614|76324|77658
DGM-00413 [gene_expr]	549752	n/a	small airway epithelium from healthy nonsmokers or healthy smokers	NA	NA	NA	NA	Current	NA	AirwayEpithelialCells	HG-U133_Plus_2	22047|30063|64614|76324|77658
DGM-00446 [gene_expr]	549753	n/a	small airway epithelium from healthy nonsmokers or healthy smokers	NA	AfricanAmerican	NA	NA	Current	NA	AirwayEpithelialCells	HG-U133_Plus_2	22047|30063|40364|63127|64614|76324|77658
DGM-00447 [gene_expr]	549754	n/a	small airway epithelium from healthy nonsmokers or healthy smokers	NA	AfricanAmerican	NA	NA	Current	NA	AirwayEpithelialCells	HG-U133_Plus_2	22047|30063|40364|63127|64614|76324|77658
DGM-00451 [gene_expr]	549755	n/a	small airway epithelium from healthy nonsmokers or healthy smokers	NA	AfricanAmerican	NA	NA	Current	NA	AirwayEpithelialCells	HG-U133_Plus_2	22047|30063|40364|63127|64614|76324|77658
DGM-00464 [gene_expr]	549756	n/a	small airway epithelium from healthy nonsmokers or healthy smokers	NA	AfricanAmerican	NA	NA	Current	NA	AirwayEpithelialCells	HG-U133_Plus_2	22047|30063|40364|63127|64614|76324|77658
DGM-00469 [gene_expr]	549757	n/a	small airway epithelium from healthy nonsmokers or healthy smokers	NA	Caucasian	NA	NA	Current	NA	AirwayEpithelialCells	HG-U133_Plus_2	22047|30063|40364|63127|64614|76324|77658
DGM-00474 [gene_expr]	549758	n/a	small airway epithelium from healthy nonsmokers or healthy smokers	NA	AfricanAmerican	NA	NA	Current	NA	AirwayEpithelialCells	HG-U133_Plus_2	22047|30063|34450|40364|63127|64614|76324|77658
DGM-00515 [gene_expr]	549759	n/a	small airway epithelium from healthy nonsmokers or healthy smokers	NA	NA	NA	NA	Current	NA	AirwayEpithelialCells	HG-U133_Plus_2	22047|30063|64614|76324|77658
DGM-00537 [gene_expr]	549760	n/a	small airway epithelium from healthy nonsmokers or healthy smokers	NA	AfricanAmerican	NA	NA	Current	NA	AirwayEpithelialCells	HG-U133_Plus_2	22047|30063|40364|63127|64614|76324|77658
DGM-00552 [gene_expr]	549761	n/a	small airway epithelium from healthy nonsmokers or healthy smokers	NA	Caucasian	NA	NA	Current	NA	AirwayEpithelialCells	HG-U133_Plus_2	22047|30063|40364|63127|64614|76324|77658
DGM-00567 [gene_expr]	549762	n/a	small airway epithelium from healthy nonsmokers or healthy smokers	NA	AfricanAmerican	NA	NA	Current	NA	AirwayEpithelialCells	HG-U133_Plus_2	22047|30063|40364|63127|64614|76324|77658
DGM-00583 [gene_expr]	549763	n/a	small airway epithelium from healthy nonsmokers or healthy smokers	NA	NA	NA	NA	Current	NA	AirwayEpithelialCells	HG-U133_Plus_2	22047|30063|64614|76324|77658
DGM-00593 [gene_expr]	549764	n/a	small airway epithelium from healthy nonsmokers or healthy smokers	NA	AfricanAmerican	NA	NA	Current	NA	AirwayEpithelialCells	HG-U133_Plus_2	22047|30063|34450|40364|63127|64614|76324|77658
DGM-00599 [gene_expr]	549765	n/a	small airway epithelium from healthy nonsmokers or healthy smokers	NA	NA	NA	NA	Current	NA	AirwayEpithelialCells	HG-U133_Plus_2	22047|30063|64614|76324|77658
DGM-00612 [gene_expr]	549766	n/a	small airway epithelium from healthy nonsmokers or healthy smokers	NA	AfricanAmerican	NA	NA	Current	NA	AirwayEpithelialCells	HG-U133_Plus_2	22047|30063|40364|63127|64614|76324|77658
DGM-00613 [gene_expr]	549767	n/a	small airway epithelium from healthy nonsmokers or healthy smokers	NA	NA	NA	NA	Current	NA	AirwayEpithelialCells	HG-U133_Plus_2	22047|30063|40364|63127|64614|76324|77658
DGM-00626 [gene_expr]	549768	n/a	small airway epithelium from healthy nonsmokers or healthy smokers	NA	Caucasian	NA	NA	Current	NA	AirwayEpithelialCells	HG-U133_Plus_2	22047|30063|40364|63127|64614|76324|77658
DGM-00641 [gene_expr]	549769	n/a	small airway epithelium from healthy nonsmokers or healthy smokers	NA	NA	NA	NA	Current	NA	AirwayEpithelialCells	HG-U133_Plus_2	22047|30063|64614|76324|77658
DGM-00663 [gene_expr]	549770	n/a	small airway epithelium from healthy nonsmokers or healthy smokers	NA	NA	NA	NA	Current	NA	AirwayEpithelialCells	HG-U133_Plus_2	22047|30063|64614|76324|77658
DGM-00703 [gene_expr]	549771	n/a	small airway epithelium from healthy nonsmokers or healthy smokers	NA	Caucasian	NA	NA	Current	NA	AirwayEpithelialCells	HG-U133_Plus_2	22047|30063|34450|40364|63127|64614|76324|77658
DGM-00708 [gene_expr]	549772	n/a	small airway epithelium from healthy nonsmokers or healthy smokers	NA	AfricanAmerican	NA	NA	Current	NA	AirwayEpithelialCells	HG-U133_Plus_2	22047|30063|40364|63127|64614|76324|77658
DGM-00732 [gene_expr]	549773	n/a	small airway epithelium from healthy nonsmokers or healthy smokers	NA	NA	NA	NA	Current	NA	AirwayEpithelialCells	HG-U133_Plus_2	22047|30063|34450|40364|63127|64614|76324|77658
DGM-00752 [gene_expr]	549774	n/a	small airway epithelium from healthy nonsmokers or healthy smokers	NA	AfricanAmerican	NA	NA	Current	NA	AirwayEpithelialCells	HG-U133_Plus_2	22047|30063|40364|63127|64614|76324|77658
DGM-00743 [gene_expr]	549775	n/a	small airway epithelium from healthy nonsmokers or healthy smokers	NA	AfricanAmerican	NA	NA	Current	NA	AirwayEpithelialCells	HG-U133_Plus_2	22047|30063|34450|40364|63127|64614|76324|77658
DGM-00761 [gene_expr]	549776	n/a	small airway epithelium from healthy nonsmokers or healthy smokers	NA	AfricanAmerican	NA	NA	Current	NA	AirwayEpithelialCells	HG-U133_Plus_2	22047|30063|40364|63127|64614|76324|77658
DGM-00764 [gene_expr]	549777	n/a	small airway epithelium from healthy nonsmokers or healthy smokers	NA	AfricanAmerican	NA	NA	Current	NA	AirwayEpithelialCells	HG-U133_Plus_2	22047|30063|40364|63127|64614|76324|77658
DGM-00797 [gene_expr]	549778	n/a	small airway epithelium from healthy nonsmokers or healthy smokers	NA	AfricanAmerican	NA	NA	Current	NA	AirwayEpithelialCells	HG-U133_Plus_2	22047|30063|34450|40364|63127|64614|76324|77658
DGM-00798 [gene_expr]	549779	n/a	small airway epithelium from healthy nonsmokers or healthy smokers	NA	AfricanAmerican	NA	NA	Current	NA	AirwayEpithelialCells	HG-U133_Plus_2	22047|30063|34450|40364|63127|64614|76324|77658
DGM-00889 [gene_expr]	549780	n/a	small airway epithelium from healthy nonsmokers or healthy smokers	NA	AfricanAmerican	NA	NA	Current	NA	AirwayEpithelialCells	HG-U133_Plus_2	22047|30063|34450|40364|63127|64614|76324|77658
DGM-00914 [gene_expr]	549781	n/a	small airway epithelium from healthy nonsmokers or healthy smokers	NA	Caucasian	NA	NA	Current	NA	AirwayEpithelialCells	HG-U133_Plus_2	22047|30063|34450|40364|63127|64614|76324|77658
DGM-00544 [gene_expr]	549782	n/a	small airway epithelium from healthy nonsmokers or healthy smokers	NA	NA	NA	NA	Current	NA	AirwayEpithelialCells	HG-U133_Plus_2	11784|22047|30063|34450|64614|76324|77658
DGM-01011 [gene_expr]	549783	n/a	small airway epithelium from healthy nonsmokers or healthy smokers	NA	NA	NA	NA	Current	NA	AirwayEpithelialCells	HG-U133_Plus_2	22047|30063|34450|63127|64614|76324|77658
DGM-01015 [gene_expr]	549784	n/a	small airway epithelium from healthy nonsmokers or healthy smokers	NA	NA	NA	NA	Current	NA	AirwayEpithelialCells	HG-U133_Plus_2	22047|30063|34450|64614|76324|77658
DGM-01022 [gene_expr]	549785	n/a	small airway epithelium from healthy nonsmokers or healthy smokers	NA	NA	NA	NA	Current	NA	AirwayEpithelialCells	HG-U133_Plus_2	22047|30063|34450|63127|64614|76324|77658
DGM-01025 [gene_expr]	549786	n/a	small airway epithelium from healthy nonsmokers or healthy smokers	NA	NA	NA	NA	Current	NA	AirwayEpithelialCells	HG-U133_Plus_2	22047|30063|34450|63127|64614|76324|77658
DGM-01050 [gene_expr]	549787	n/a	small airway epithelium from healthy nonsmokers or healthy smokers	NA	NA	NA	NA	Current	NA	AirwayEpithelialCells	HG-U133_Plus_2	22047|30063|34450|63127|64614|76324|77658
DGM-01089 [gene_expr]	549788	n/a	small airway epithelium from healthy nonsmokers or healthy smokers	NA	AfricanAmerican	NA	NA	Current	NA	AirwayEpithelialCells	HG-U133_Plus_2	22047|30063|34450|40364|63127|64614|76324|77658
DGM-01090 [gene_expr]	549789	n/a	small airway epithelium from healthy nonsmokers or healthy smokers	NA	NA	NA	NA	Current	NA	AirwayEpithelialCells	HG-U133_Plus_2	22047|30063|34450|63127|64614|76324|77658
DGM-01107 [gene_expr]	549790	n/a	small airway epithelium from healthy nonsmokers or healthy smokers	NA	NA	NA	NA	Current	NA	AirwayEpithelialCells	HG-U133_Plus_2	22047|30063|34450|63127|64614|76324|77658
DGM-01111 [gene_expr]	549791	n/a	small airway epithelium from healthy nonsmokers or healthy smokers	NA	NA	NA	NA	Current	NA	AirwayEpithelialCells	HG-U133_Plus_2	22047|30063|34450|63127|64614|76324|77658
DGM-01135 [gene_expr]	549792	n/a	small airway epithelium from healthy nonsmokers or healthy smokers	NA	NA	NA	NA	Current	NA	AirwayEpithelialCells	HG-U133_Plus_2	22047|30063|34450|63127|64614|76324|77658
DGM-01172 [gene_expr]	549793	n/a	small airway epithelium from healthy nonsmokers or healthy smokers	NA	NA	NA	NA	Current	NA	AirwayEpithelialCells	HG-U133_Plus_2	22047|30063|34450|63127|64614|76324|77658
DGM-01254 [gene_expr]	549794	n/a	small airway epithelium from healthy nonsmokers or healthy smokers	NA	NA	NA	NA	Current	NA	AirwayEpithelialCells	HG-U133_Plus_2	22047|30063|34450|63127|64614|76324|77658
DGM-01266 [gene_expr]	549795	n/a	small airway epithelium from healthy nonsmokers or healthy smokers	NA	NA	NA	NA	Current	NA	AirwayEpithelialCells	HG-U133_Plus_2	22047|30063|34450|63127|64614|76324|77658
DGM-01267 [gene_expr]	549796	n/a	small airway epithelium from healthy nonsmokers or healthy smokers	NA	NA	NA	NA	Current	NA	AirwayEpithelialCells	HG-U133_Plus_2	22047|30063|34450|63127|64614|76324|77658
DGM-01273 [gene_expr]	549797	n/a	small airway epithelium from healthy nonsmokers or healthy smokers	NA	NA	NA	NA	Current	NA	AirwayEpithelialCells	HG-U133_Plus_2	22047|30063|34450|63127|64614|76324|77658
DGM-01284 [gene_expr]	549798	n/a	small airway epithelium from healthy nonsmokers or healthy smokers	NA	NA	NA	NA	Current	NA	AirwayEpithelialCells	HG-U133_Plus_2	22047|30063|34450|63127|64614|76324|77658
DGM-01349 [gene_expr]	549799	n/a	small airway epithelium from healthy nonsmokers or healthy smokers	NA	NA	NA	NA	Current	NA	AirwayEpithelialCells	HG-U133_Plus_2	22047|30063|34450|63127|64614|76324|77658
DGM-01353 [gene_expr]	549800	n/a	small airway epithelium from healthy nonsmokers or healthy smokers	NA	NA	NA	NA	Current	NA	AirwayEpithelialCells	HG-U133_Plus_2	22047|30063|34450|63127|64614|76324|77658
DGM-01525 [gene_expr]	549801	n/a	small airway epithelium from healthy nonsmokers or healthy smokers	NA	NA	NA	NA	Current	NA	AirwayEpithelialCells	HG-U133_Plus_2	22047|30063|34450|64614|76324|77658
DGM-01530 [gene_expr]	549802	n/a	small airway epithelium from healthy nonsmokers or healthy smokers	NA	NA	NA	NA	Current	NA	AirwayEpithelialCells	HG-U133_Plus_2	22047|30063|34450|63127|64614|76324|77658
DGM-01547 [gene_expr]	549803	n/a	small airway epithelium from healthy nonsmokers or healthy smokers	NA	NA	NA	NA	Current	NA	AirwayEpithelialCells	HG-U133_Plus_2	22047|30063|34450|63127|64614|76324|77658
DGM-01616 [gene_expr]	549804	n/a	small airway epithelium from healthy nonsmokers or healthy smokers	NA	NA	NA	NA	Current	NA	AirwayEpithelialCells	HG-U133_Plus_2	22047|30063|34450|63127|64614|76324|77658
DGM-01634 [gene_expr]	549805	n/a	small airway epithelium from healthy nonsmokers or healthy smokers	NA	NA	NA	NA	Current	NA	AirwayEpithelialCells	HG-U133_Plus_2	22047|30063|34450|63127|64614|76324|77658
DGM-01642 [gene_expr]	549806	n/a	small airway epithelium from healthy nonsmokers or healthy smokers	NA	NA	NA	NA	Current	NA	AirwayEpithelialCells	HG-U133_Plus_2	22047|30063|34450|63127|64614|76324|77658
DGM-01698 [gene_expr]	549807	n/a	small airway epithelium from healthy nonsmokers or healthy smokers	NA	NA	NA	NA	Current	NA	AirwayEpithelialCells	HG-U133_Plus_2	22047|30063|34450|63127|64614|76324|77658
DGM-01556 [gene_expr]	549808	n/a	small airway epithelium from healthy nonsmokers or healthy smokers	NA	NA	NA	NA	Current	NA	AirwayEpithelialCells	HG-U133_Plus_2	22047|30063|34450|63127
DGM-01775 [gene_expr]	549809	n/a	small airway epithelium from healthy nonsmokers or healthy smokers	NA	NA	NA	NA	Current	NA	AirwayEpithelialCells	HG-U133_Plus_2	22047|30063|34450|63127|64614|76324|77658
DGM-01790 [gene_expr]	549810	n/a	small airway epithelium from healthy nonsmokers or healthy smokers	NA	NA	NA	NA	Current	NA	AirwayEpithelialCells	HG-U133_Plus_2	22047|30063|34450|63127|64614|76324|77658
DGM-01910 [gene_expr]	549811	n/a	small airway epithelium from healthy nonsmokers or healthy smokers	NA	NA	NA	NA	Current	NA	AirwayEpithelialCells	HG-U133_Plus_2	22047|30063|34450|63127|64614|76324|77658
DGM-01973 [gene_expr]	549812	n/a	small airway epithelium from healthy nonsmokers or healthy smokers	NA	NA	NA	NA	Current	NA	AirwayEpithelialCells	HG-U133_Plus_2	22047|30063|34450|63127|64614
DGM-01980 [gene_expr]	549813	n/a	small airway epithelium from healthy nonsmokers or healthy smokers	NA	NA	NA	NA	Current	NA	AirwayEpithelialCells	HG-U133_Plus_2	22047|30063|34450|63127|64614|76324|77658
DGM-01242 [gene_expr]	549814	n/a	small airway epithelium from healthy nonsmokers or healthy smokers	NA	NA	NA	NA	Current	NA	AirwayEpithelialCells	HG-U133_Plus_2	22047
DGM-00136 [gene_expr]	549815	n/a	small airway epithelium from healthy nonsmokers or healthy smokers	NA	Caucasian	NA	NA	Current	NA	AirwayEpithelialCells	HG-U133_Plus_2	22047|40364
DGM-00231 [gene_expr]	549816	n/a	small airway epithelium from healthy nonsmokers or healthy smokers	NA	Caucasian	NA	NA	Current	NA	AirwayEpithelialCells	HG-U133_Plus_2	22047|40364
DGM-00428 [gene_expr]	549817	n/a	small airway epithelium from healthy nonsmokers or healthy smokers	NA	NA	NA	NA	Current	NA	AirwayEpithelialCells	HG-U133_Plus_2	22047
DGM-00601 [gene_expr]	549818	n/a	small airway epithelium from healthy nonsmokers or healthy smokers	NA	AfricanAmerican	NA	NA	Current	NA	AirwayEpithelialCells	HG-U133_Plus_2	22047|40364
DGM-00668 [gene_expr]	549819	n/a	small airway epithelium from healthy nonsmokers or healthy smokers	NA	NA	NA	NA	Current	NA	AirwayEpithelialCells	HG-U133_Plus_2	22047
DGM-00702 [gene_expr]	549820	n/a	small airway epithelium from healthy nonsmokers or healthy smokers	NA	NA	NA	NA	Current	NA	AirwayEpithelialCells	HG-U133_Plus_2	22047
DGM-00776 [gene_expr]	549821	n/a	small airway epithelium from healthy nonsmokers or healthy smokers	NA	AfricanAmerican	NA	NA	Current	NA	AirwayEpithelialCells	HG-U133_Plus_2	22047|40364
DGM-01142 [gene_expr]	549822	n/a	small airway epithelium from healthy nonsmokers or healthy smokers	NA	NA	NA	NA	Current	NA	AirwayEpithelialCells	HG-U133_Plus_2	22047
DGM-00867 [gene_expr]	569911	n/a	small airway epithelium from healthy nonsmokers or healthy smokers	NA	AfricanAmerican	NA	NA	Current	NA	AirwayEpithelialCells	HG-U133_Plus_2	40364
DGM-00405 [gene_expr]	569912	n/a	small airway epithelium from healthy nonsmokers or healthy smokers	NA	Caucasian	NA	NA	Current	NA	AirwayEpithelialCells	HG-U133_Plus_2	40364
DGM-00470 [gene_expr]	569913	n/a	small airway epithelium from healthy nonsmokers or healthy smokers	NA	AfricanAmerican	NA	NA	Current	NA	AirwayEpithelialCells	HG-U133_Plus_2	40364
DGM-00233 [gene_expr]	569914	n/a	small airway epithelium from healthy nonsmokers or healthy smokers	NA	AfricanAmerican	NA	NA	Current	NA	AirwayEpithelialCells	HG-U133_Plus_2	40364
DGM-00522 [gene_expr]	569915	n/a	small airway epithelium from healthy nonsmokers or healthy smokers	NA	AfricanAmerican	NA	NA	Current	NA	AirwayEpithelialCells	HG-U133_Plus_2	40364
DGM-00461 [gene_expr]	569916	n/a	small airway epithelium from healthy nonsmokers or healthy smokers	NA	AfricanAmerican	NA	NA	Current	NA	AirwayEpithelialCells	HG-U133_Plus_2	40364
DGM-00595 [gene_expr]	569917	n/a	small airway epithelium from healthy nonsmokers or healthy smokers	NA	AfricanAmerican	NA	NA	Current	NA	AirwayEpithelialCells	HG-U133_Plus_2	40364
DGM-00083 [gene_expr]	569918	n/a	small airway epithelium from healthy nonsmokers or healthy smokers	NA	AfricanAmerican	NA	NA	Current	NA	AirwayEpithelialCells	HG-U133_Plus_2	40364
DGM-00738 [gene_expr]	569919	n/a	small airway epithelium from healthy nonsmokers or healthy smokers	NA	AfricanAmerican	NA	NA	Current	NA	AirwayEpithelialCells	HG-U133_Plus_2	40364
DGM-00742 [gene_expr]	569920	n/a	small airway epithelium from healthy nonsmokers or healthy smokers	NA	AfricanAmerican	NA	NA	Current	NA	AirwayEpithelialCells	HG-U133_Plus_2	40364
DGM-00297 [gene_expr]	569921	n/a	small airway epithelium from healthy nonsmokers or healthy smokers	NA	AfricanAmerican	NA	NA	Current	NA	AirwayEpithelialCells	HG-U133_Plus_2	40364
DGM-00196 [gene_expr]	569922	n/a	small airway epithelium from healthy nonsmokers or healthy smokers	NA	Caucasian	NA	NA	Current	NA	AirwayEpithelialCells	HG-U133_Plus_2	40364
DGM-00808 [gene_expr]	569924	n/a	small airway epithelium from healthy nonsmokers or healthy smokers	NA	AfricanAmerican	NA	NA	Current	NA	AirwayEpithelialCells	HG-U133_Plus_2	40364
DGM-00581 [gene_expr]	569925	n/a	small airway epithelium from healthy nonsmokers or healthy smokers	NA	AfricanAmerican	NA	NA	Current	NA	AirwayEpithelialCells	HG-U133_Plus_2	40364
DGM-00050 [gene_expr]	569926	n/a	small airway epithelium from healthy nonsmokers or healthy smokers	NA	AfricanAmerican	NA	NA	Current	NA	AirwayEpithelialCells	HG-U133_Plus_2	40364
DGM-00013_lg	631361	NA	large airway epithelium brushing	NA	NA	NA	NA	Current	NA	AirwayEpithelialCells	HG-U133_Plus_2	22047|43939|76324
DGM-00019_lg	631362	NA	large airway epithelium brushing	NA	NA	NA	NA	Current	NA	AirwayEpithelialCells	HG-U133_Plus_2	22047|43939|76324
DGM-00127_lg	631363	NA	large airway epithelium brushing	NA	NA	NA	NA	Current	NA	AirwayEpithelialCells	HG-U133_Plus_2	22047|43939|76324
DGM-00205_lg	631364	NA	large airway epithelium brushing	NA	NA	NA	NA	Current	NA	AirwayEpithelialCells	HG-U133_Plus_2	22047|34450|43939|76324
DGM-00273_lg	631365	NA	large airway epithelium brushing	NA	NA	NA	NA	Current	NA	AirwayEpithelialCells	HG-U133_Plus_2	22047|34450|43939|76324
DGM-00278_lg	631366	NA	large airway epithelium brushing	NA	NA	NA	NA	Current	NA	AirwayEpithelialCells	HG-U133_Plus_2	22047|34450|43939|76324
DGM-00300_lg	631367	NA	large airway epithelium brushing	NA	NA	NA	NA	Current	NA	AirwayEpithelialCells	HG-U133_Plus_2	22047|34450|43939|76324
DGM-00321_lg	631368	NA	large airway epithelium brushing	NA	NA	NA	NA	Current	NA	AirwayEpithelialCells	HG-U133_Plus_2	22047|43939|76324
DGM-00332_lg	631369	NA	large airway epithelium brushing	NA	NA	NA	NA	Current	NA	AirwayEpithelialCells	HG-U133_Plus_2	22047|34450|43939|76324
DGM-00413_lg	631370	NA	large airway epithelium brushing	NA	NA	NA	NA	Current	NA	AirwayEpithelialCells	HG-U133_Plus_2	22047|34450|43939|76324
DGM-00446_lg	631371	NA	large airway epithelium brushing	NA	NA	NA	NA	Current	NA	AirwayEpithelialCells	HG-U133_Plus_2	22047|34450|43939|76324
DGM-00447_lg	631372	NA	large airway epithelium brushing	NA	NA	NA	NA	Current	NA	AirwayEpithelialCells	HG-U133_Plus_2	22047|34450|43939|76324
DGM-00451_lg	631373	NA	large airway epithelium brushing	NA	NA	NA	NA	Current	NA	AirwayEpithelialCells	HG-U133_Plus_2	22047|34450|43939|76324
DGM-00464_lg	631374	NA	large airway epithelium brushing	NA	NA	NA	NA	Current	NA	AirwayEpithelialCells	HG-U133_Plus_2	22047|34450|43939|76324
DGM-00469_lg	631375	NA	large airway epithelium brushing	NA	NA	NA	NA	Current	NA	AirwayEpithelialCells	HG-U133_Plus_2	22047|34450|43939|76324
DGM-00515_lg	631376	NA	large airway epithelium brushing	NA	NA	NA	NA	Current	NA	AirwayEpithelialCells	HG-U133_Plus_2	22047|34450|43939|76324
DGM-00537_lg	631377	NA	large airway epithelium brushing	NA	NA	NA	NA	Current	NA	AirwayEpithelialCells	HG-U133_Plus_2	22047|34450|43939|76324
DGM-00552_lg	631378	NA	large airway epithelium brushing	NA	NA	NA	NA	Current	NA	AirwayEpithelialCells	HG-U133_Plus_2	22047|34450|43939|76324
DGM-00567_lg	631379	NA	large airway epithelium brushing	NA	NA	NA	NA	Current	NA	AirwayEpithelialCells	HG-U133_Plus_2	22047|34450|43939|76324
DGM-00583_lg	631380	NA	large airway epithelium brushing	NA	NA	NA	NA	Current	NA	AirwayEpithelialCells	HG-U133_Plus_2	22047|34450|43939|76324
DGM-00599_lg	631381	NA	large airway epithelium brushing	NA	NA	NA	NA	Current	NA	AirwayEpithelialCells	HG-U133_Plus_2	22047|34450|43939|76324
DGM-00612_lg	631382	NA	large airway epithelium brushing	NA	NA	NA	NA	Current	NA	AirwayEpithelialCells	HG-U133_Plus_2	22047|34450|43939|76324
DGM-00613_lg	631383	NA	large airway epithelium brushing	NA	NA	NA	NA	Current	NA	AirwayEpithelialCells	HG-U133_Plus_2	22047|34450|43939|76324
DGM-00626_lg	631384	NA	large airway epithelium brushing	NA	NA	NA	NA	Current	NA	AirwayEpithelialCells	HG-U133_Plus_2	22047|34450|43939|76324
DGM-00641_lg	631385	NA	large airway epithelium brushing	NA	NA	NA	NA	Current	NA	AirwayEpithelialCells	HG-U133_Plus_2	22047|34450|43939|76324
DGM-00663_lg	631386	NA	large airway epithelium brushing	NA	NA	NA	NA	Current	NA	AirwayEpithelialCells	HG-U133_Plus_2	22047|34450|43939|76324
DGM-00708_lg	631387	NA	large airway epithelium brushing	NA	NA	NA	NA	Current	NA	AirwayEpithelialCells	HG-U133_Plus_2	22047|34450|43939|76324
DGM-00732_lg	631388	NA	large airway epithelium brushing	NA	NA	NA	NA	Current	NA	AirwayEpithelialCells	HG-U133_Plus_2	22047|43939|76324
DGM-00752_lg	631389	NA	large airway epithelium brushing	NA	NA	NA	NA	Current	NA	AirwayEpithelialCells	HG-U133_Plus_2	22047|34450|43939|76324
DGM-00761_lg	631390	NA	large airway epithelium brushing	NA	NA	NA	NA	Current	NA	AirwayEpithelialCells	HG-U133_Plus_2	22047|34450|43939|76324
DGM-00764_lg	631391	NA	large airway epithelium brushing	NA	NA	NA	NA	Current	NA	AirwayEpithelialCells	HG-U133_Plus_2	22047|34450|43939|76324
DGM-00208 [gene_expr]	794198	NA	small airways	NA	NA	NA	NA	Current	COPD	AirwayEpithelialCells	HG-U133_Plus_2	40364
DGM-00217 [gene_expr]	794199	NA	small airways	NA	NA	NA	NA	Current	COPD	AirwayEpithelialCells	HG-U133_Plus_2	40364
DGM-00286 [gene_expr]	794200	NA	small airways	NA	NA	NA	NA	Current	COPD	AirwayEpithelialCells	HG-U133_Plus_2	40364
DGM-02164 [gene_expr]	794202	NA	small airways	NA	NA	NA	NA	Current	COPD	AirwayEpithelialCells	HG-U133_Plus_2	40364
DGM-00153 [gene_expr]	794203	NA	small airways	NA	NA	NA	NA	Current	COPD	AirwayEpithelialCells	HG-U133_Plus_2	40364
DGM-00236 [gene_expr]	794204	NA	small airways	NA	NA	NA	NA	Current	COPD	AirwayEpithelialCells	HG-U133_Plus_2	40364
DGM-00993 [gene_expr]	794206	NA	small airways	NA	NA	NA	NA	Current	COPD	AirwayEpithelialCells	HG-U133_Plus_2	40364
DGM-11103_sm	1056118	gene expression	small airway epithelium (SAE), S	NA	NA	NA	NA	Current	NA	AirwayEpithelialCells	HG-U133_Plus_2	43079|52237|76324|77658
DGM-11133_sm	1056119	gene expression	small airway epithelium (SAE), S	NA	NA	NA	NA	Current	NA	AirwayEpithelialCells	HG-U133_Plus_2	43079|52237|76324|77658
DGM-10213_M0_sm	1056122	gene expression	small airway epithelium brushing	NA	NA	NA	NA	Current	NA	AirwayEpithelialCells	HG-U133_Plus_2	43079|43939|63127|77658
DGM-10435_M0_sm	1056130	gene expression	small airway epithelium brushing	NA	NA	NA	NA	Current	NA	AirwayEpithelialCells	HG-U133_Plus_2	43079|43939|52237|63127|76324|77658
DGM-10661_M0_sm	1056132	gene expression	small airway epithelium brushing	NA	NA	NA	NA	Current	NA	AirwayEpithelialCells	HG-U133_Plus_2	43079|43939|63127|76324|77658
DGM-10573_M0_sm	1056135	gene expression	small airway epithelium brushing	NA	NA	NA	NA	Current	NA	AirwayEpithelialCells	HG-U133_Plus_2	43079|43939|63127|76324|77658
DGM-10768_M0_sm	1056136	gene expression	small airway epithelium brushing	NA	NA	NA	NA	Current	NA	AirwayEpithelialCells	HG-U133_Plus_2	43079|43939|63127|76324|77658
DGM-10886_M0_sm	1056137	gene expression	small airway epithelium brushing	NA	NA	NA	NA	Current	NA	AirwayEpithelialCells	HG-U133_Plus_2	43079|43939|63127|77658
DGM-10901_M0_sm	1056138	gene expression	small airway epithelium brushing	NA	NA	NA	NA	Current	NA	AirwayEpithelialCells	HG-U133_Plus_2	43079|43939|63127|76324|77658
DGM-10869_M0_sm	1056139	gene expression	small airway epithelium brushing	NA	NA	NA	NA	Current	NA	AirwayEpithelialCells	HG-U133_Plus_2	43079|43939|52237|63127|76324|77658
DGM-10851_M0_sm	1056140	gene expression	small airway epithelium brushing	NA	NA	NA	NA	Current	NA	AirwayEpithelialCells	HG-U133_Plus_2	43079|43939|52237|63127|76324|77658
DGM-10731_M0_sm	1056142	gene expression	small airway epithelium brushing	NA	NA	NA	NA	Current	NA	AirwayEpithelialCells	HG-U133_Plus_2	43079|43939|63127|76324|77658
DGM-10906_M0_sm	1056143	gene expression	small airway epithelium brushing	NA	NA	NA	NA	Current	NA	AirwayEpithelialCells	HG-U133_Plus_2	43079|43939|63127|76324|77658
DGM-10704_M0_sm	1056144	gene expression	small airway epithelium brushing	NA	NA	NA	NA	Current	NA	AirwayEpithelialCells	HG-U133_Plus_2	43079|43939|63127|76324|77658
DGM-11068_M0_sm	1056146	gene expression	small airway epithelium brushing	NA	NA	NA	NA	Current	NA	AirwayEpithelialCells	HG-U133_Plus_2	43079|43939|52237|63127|77658
DGM-11021_M0_sm	1056147	gene expression	small airway epithelium brushing	NA	NA	NA	NA	Current	NA	AirwayEpithelialCells	HG-U133_Plus_2	43079|43939|63127|76324|77658
DGM-11083_M0_sm	1056148	gene expression	small airway epithelium brushing	NA	NA	NA	NA	Current	NA	AirwayEpithelialCells	HG-U133_Plus_2	43079|43939|63127|76324|77658
DGM-10986_M0_sm	1056149	gene expression	small airway epithelium brushing	NA	NA	NA	NA	Current	NA	AirwayEpithelialCells	HG-U133_Plus_2	43079|43939|63127|76324|77658
DGM-10922_M0_sm	1056150	gene expression	small airway epithelium brushing	NA	NA	NA	NA	Current	NA	AirwayEpithelialCells	HG-U133_Plus_2	43079|43939|52237|63127|76324|77658
DGM-11113_M0_sm	1056153	gene expression	small airway epithelium brushing	NA	NA	NA	NA	Current	NA	AirwayEpithelialCells	HG-U133_Plus_2	43079|43939|63127|76324|77658
DGM-10180_M0_sm	1074715	NA	small airway epithelium brushing	NA	NA	NA	NA	Current	NA	AirwayEpithelialCells	HG-U133_Plus_2	43939|63127
DGM-10217_M0_sm	1074716	NA	small airway epithelium brushing	NA	NA	NA	NA	Current	NA	AirwayEpithelialCells	HG-U133_Plus_2	43939|52237|63127
DGM-10163_M0_sm	1074717	NA	small airway epithelium brushing	NA	NA	NA	NA	Current	NA	AirwayEpithelialCells	HG-U133_Plus_2	43939|52237|63127
DGM-10225_M0_sm	1074718	NA	small airway epithelium brushing	NA	NA	NA	NA	Current	NA	AirwayEpithelialCells	HG-U133_Plus_2	43939|63127
DGM-10316_M0_sm	1074721	NA	small airway epithelium brushing	NA	NA	NA	NA	Current	NA	AirwayEpithelialCells	HG-U133_Plus_2	43939|63127
DGM-10282_M0_sm	1074722	NA	small airway epithelium brushing	NA	NA	NA	NA	Current	NA	AirwayEpithelialCells	HG-U133_Plus_2	43939|52237|63127
DGM-10351_M0_sm	1074723	NA	small airway epithelium brushing	NA	NA	NA	NA	Current	NA	AirwayEpithelialCells	HG-U133_Plus_2	43939|63127
DGM-10201_M0_sm	1074726	NA	small airway epithelium brushing	NA	NA	NA	NA	Current	NA	AirwayEpithelialCells	HG-U133_Plus_2	43939|52237|63127
DGM-10369_M0_sm	1074727	NA	small airway epithelium brushing	NA	NA	NA	NA	Current	NA	AirwayEpithelialCells	HG-U133_Plus_2	43939|52237|63127
DGM-10358_M0_sm	1074728	NA	small airway epithelium brushing	NA	NA	NA	NA	Current	NA	AirwayEpithelialCells	HG-U133_Plus_2	43939|52237|63127
DGM-10374_M0_sm	1074730	NA	small airway epithelium brushing	NA	NA	NA	NA	Current	NA	AirwayEpithelialCells	HG-U133_Plus_2	43939|52237|63127
DGM-10368_M0_sm	1074732	NA	small airway epithelium brushing	NA	NA	NA	NA	Current	NA	AirwayEpithelialCells	HG-U133_Plus_2	43939|52237|63127
DGM-10257_M0_sm	1074733	NA	small airway epithelium brushing	NA	NA	NA	NA	Current	NA	AirwayEpithelialCells	HG-U133_Plus_2	43939|63127
DGM-10518_M0_sm	1074734	NA	small airway epithelium brushing	NA	NA	NA	NA	Current	NA	AirwayEpithelialCells	HG-U133_Plus_2	43939|63127
DGM-10395_M0_sm	1074735	NA	small airway epithelium brushing	NA	NA	NA	NA	Current	NA	AirwayEpithelialCells	HG-U133_Plus_2	43939|63127
DGM-10423_M0_sm	1074736	NA	small airway epithelium brushing	NA	NA	NA	NA	Current	NA	AirwayEpithelialCells	HG-U133_Plus_2	43939|63127
DGM-10595_M0_sm	1074739	NA	small airway epithelium brushing	NA	NA	NA	NA	Current	NA	AirwayEpithelialCells	HG-U133_Plus_2	43939|63127
DGM-10412_M0_sm	1074740	NA	small airway epithelium brushing	NA	NA	NA	NA	Current	NA	AirwayEpithelialCells	HG-U133_Plus_2	43939|63127
DGM-10537_M0_sm	1074741	NA	small airway epithelium brushing	NA	NA	NA	NA	Current	NA	AirwayEpithelialCells	HG-U133_Plus_2	43939|52237|63127
DGM-10685_M0_sm	1074743	NA	small airway epithelium brushing	NA	NA	NA	NA	Current	NA	AirwayEpithelialCells	HG-U133_Plus_2	43939|63127
DGM-10519_M0_sm	1074745	NA	small airway epithelium brushing	NA	NA	NA	NA	Current	NA	AirwayEpithelialCells	HG-U133_Plus_2	43939|63127
DGM-10522_M0_sm	1074746	NA	small airway epithelium brushing	NA	NA	NA	NA	Current	NA	AirwayEpithelialCells	HG-U133_Plus_2	43939|63127
DGM-10569_M0_sm	1074750	NA	small airway epithelium brushing	NA	NA	NA	NA	Current	NA	AirwayEpithelialCells	HG-U133_Plus_2	43939|63127
DGM-10698_M0_sm	1074751	NA	small airway epithelium brushing	NA	NA	NA	NA	Current	NA	AirwayEpithelialCells	HG-U133_Plus_2	43939|52237|63127
DGM-10571_M0_sm	1074752	NA	small airway epithelium brushing	NA	NA	NA	NA	Current	NA	AirwayEpithelialCells	HG-U133_Plus_2	43939|52237|63127
DGM-10774_M0_sm	1074753	NA	small airway epithelium brushing	NA	NA	NA	NA	Current	NA	AirwayEpithelialCells	HG-U133_Plus_2	43939|63127
DGM-10638_M0_sm	1074754	NA	small airway epithelium brushing	NA	NA	NA	NA	Current	NA	AirwayEpithelialCells	HG-U133_Plus_2	43939|63127
DGM-00221_M0_sm	1074755	NA	small airway epithelium brushing	NA	NA	NA	NA	Current	NA	AirwayEpithelialCells	HG-U133_Plus_2	43939|52237|63127
DGM-10844_M0_sm	1074756	NA	small airway epithelium brushing	NA	NA	NA	NA	Current	NA	AirwayEpithelialCells	HG-U133_Plus_2	43939|63127
DGM-10672_M0_sm	1074757	NA	small airway epithelium brushing	NA	NA	NA	NA	Current	NA	AirwayEpithelialCells	HG-U133_Plus_2	43939|63127
DGM-10640_M0_sm	1074758	NA	small airway epithelium brushing	NA	NA	NA	NA	Current	NA	AirwayEpithelialCells	HG-U133_Plus_2	43939|63127
DGM-10538_M0_sm	1074759	NA	small airway epithelium brushing	NA	NA	NA	NA	Current	NA	AirwayEpithelialCells	HG-U133_Plus_2	43939|63127
DGM-10732_M0_sm	1074760	NA	small airway epithelium brushing	NA	NA	NA	NA	Current	NA	AirwayEpithelialCells	HG-U133_Plus_2	43939|63127
DGM-10846_M0_sm	1074761	NA	small airway epithelium brushing	NA	NA	NA	NA	Current	NA	AirwayEpithelialCells	HG-U133_Plus_2	43939|52237|63127
DGM-10880_M0_sm	1074762	NA	small airway epithelium brushing	NA	NA	NA	NA	Current	NA	AirwayEpithelialCells	HG-U133_Plus_2	43939|63127
DGM-10919_M0_sm	1074763	NA	small airway epithelium brushing	NA	NA	NA	NA	Current	NA	AirwayEpithelialCells	HG-U133_Plus_2	43939|63127
DGM-10361_M0_sm	1074764	NA	small airway epithelium brushing	NA	NA	NA	NA	Current	NA	AirwayEpithelialCells	HG-U133_Plus_2	43939|52237|63127
DGM-10721_M0_sm	1074765	NA	small airway epithelium brushing	NA	NA	NA	NA	Current	NA	AirwayEpithelialCells	HG-U133_Plus_2	43939|63127
DGM-10907_M0_sm	1074766	NA	small airway epithelium brushing	NA	NA	NA	NA	Current	NA	AirwayEpithelialCells	HG-U133_Plus_2	43939|63127
DGM-10757_M0_sm	1074767	NA	small airway epithelium brushing	NA	NA	NA	NA	Current	NA	AirwayEpithelialCells	HG-U133_Plus_2	43939|52237|63127
DGM-10625_M0_sm	1074768	NA	small airway epithelium brushing	NA	NA	NA	NA	Current	NA	AirwayEpithelialCells	HG-U133_Plus_2	43939|52237|63127
DGM-10891_M0_sm	1074769	NA	small airway epithelium brushing	NA	NA	NA	NA	Current	NA	AirwayEpithelialCells	HG-U133_Plus_2	43939|52237|63127
DGM-11016_M0_sm	1074770	NA	small airway epithelium brushing	NA	NA	NA	NA	Current	NA	AirwayEpithelialCells	HG-U133_Plus_2	43939|63127
DGM-10808_M0_sm	1074771	NA	small airway epithelium brushing	NA	NA	NA	NA	Current	NA	AirwayEpithelialCells	HG-U133_Plus_2	43939|63127
DGM-11066_M0_sm	1074772	NA	small airway epithelium brushing	NA	NA	NA	NA	Current	NA	AirwayEpithelialCells	HG-U133_Plus_2	43939|63127
DGM-11038_M0_sm	1074773	NA	small airway epithelium brushing	NA	NA	NA	NA	Current	NA	AirwayEpithelialCells	HG-U133_Plus_2	43939|52237|63127
DGM-11008_M0_sm	1074774	NA	small airway epithelium brushing	NA	NA	NA	NA	Current	NA	AirwayEpithelialCells	HG-U133_Plus_2	43939|52237|63127
DGM-11047_M0_sm	1074775	NA	small airway epithelium brushing	NA	NA	NA	NA	Current	NA	AirwayEpithelialCells	HG-U133_Plus_2	43939|52237|63127
DGM-11062_M0_sm	1074776	NA	small airway epithelium brushing	NA	NA	NA	NA	Current	NA	AirwayEpithelialCells	HG-U133_Plus_2	43939|63127
DGM-10963_M0_sm	1074777	NA	small airway epithelium brushing	NA	NA	NA	NA	Current	NA	AirwayEpithelialCells	HG-U133_Plus_2	43939|63127
DGM-11111_M0_sm	1074778	NA	small airway epithelium brushing	NA	NA	NA	NA	Current	NA	AirwayEpithelialCells	HG-U133_Plus_2	43939|52237|63127
DGM-10170_M0_sm	1261681	NA	small airway epithelium brushing	NA	NA	NA	NA	Current	NA	AirwayEpithelialCells	HG-U133_Plus_2	52237|63127
DGM-00127_M0_sm	1541841	NA	small airway epithelium brushing	NA	NA	NA	NA	Current	NA	AirwayEpithelialCells	HG-U133_Plus_2	63127
DGM-10948_M0_sm	1541843	NA	small airway epithelium brushing	NA	NA	NA	NA	Current	NA	AirwayEpithelialCells	HG-U133_Plus_2	63127
DGM-00977_sm	1575537	NA	small airway epithelium brushing	NA	NA	NA	NA	Current	NA	AirwayEpithelialCells	HG-U133_Plus_2	64614|76324
DGM-00740_sm	1575538	NA	small airway epithelium brushing	NA	NA	NA	NA	Current	NA	AirwayEpithelialCells	HG-U133_Plus_2	64614
DGM-12697_M0_sm (Affy)	2227248	Sample name: DGM-12697	small airway epithelium brushing	0	NA	NA	NA	Current	NA	AirwayEpithelialCells	HG-U133_Plus_2	84101
DGM-12707_M0_sm (Affy)	2227249	Sample name: DGM-12707	small airway epithelium brushing	0	NA	NA	NA	Current	NA	AirwayEpithelialCells	HG-U133_Plus_2	84101
DGM-12715_M0_sm (Affy)	2227250	Sample name: DGM-12715	small airway epithelium brushing	0	NA	NA	NA	Current	NA	AirwayEpithelialCells	HG-U133_Plus_2	84101
DGM-12719_M0_sm (Affy)	2227251	Sample name: DGM-12719	small airway epithelium brushing	0	NA	NA	NA	Current	NA	AirwayEpithelialCells	HG-U133_Plus_2	84101
DGM-12750_M0_sm (Affy)	2227252	Sample name: DGM-12750	small airway epithelium brushing	0	NA	NA	NA	Current	NA	AirwayEpithelialCells	HG-U133_Plus_2	84101
DGM-12759_M0_sm (Affy)	2227253	Sample name: DGM-12759	small airway epithelium brushing	0	NA	NA	NA	Current	NA	AirwayEpithelialCells	HG-U133_Plus_2	84101
DGM-12775_M0_sm (Affy)	2227254	Sample name: DGM-12775	small airway epithelium brushing	0	NA	NA	NA	Current	NA	AirwayEpithelialCells	HG-U133_Plus_2	84101
DGM-00061_M0_sm (demographics_pollution)	2890598	DGM-00061	small airway epithelium brushing	NA	NA	NA	NA	Current	COPD	AirwayEpithelialCells	HG-U133_Plus_2	108134
DGM-00061_M12_sm (demographics_pollution)	2890599	DGM-00061	small airway epithelium brushing	NA	NA	NA	NA	Current	COPD	AirwayEpithelialCells	HG-U133_Plus_2	108134
DGM-00061_M3_sm (demographics_pollution)	2890600	DGM-00061	small airway epithelium brushing	NA	NA	NA	NA	Current	COPD	AirwayEpithelialCells	HG-U133_Plus_2	108134
DGM-00061_M6_sm (demographics_pollution)	2890601	DGM-00061	small airway epithelium brushing	NA	NA	NA	NA	Current	COPD	AirwayEpithelialCells	HG-U133_Plus_2	108134
DGM-00167_M0_sm (demographics_pollution)	2890602	DGM-00167	small airway epithelium brushing	NA	NA	NA	NA	Current	COPD	AirwayEpithelialCells	HG-U133_Plus_2	108134
DGM-01275_M0_sm (demographics_pollution)	2890603	DGM-01275	small airway epithelium brushing	NA	NA	NA	NA	Current	COPD	AirwayEpithelialCells	HG-U133_Plus_2	108134
DGM-01749_M0_sm (demographics_pollution)	2890604	DGM-01749	small airway epithelium brushing	NA	NA	NA	NA	Current	COPD	AirwayEpithelialCells	HG-U133_Plus_2	108134
DGM-01753_M0_sm (demographics_pollution)	2890605	DGM-01753	small airway epithelium brushing	NA	NA	NA	NA	Current	COPD	AirwayEpithelialCells	HG-U133_Plus_2	108134
DGM-01753_M12_sm (demographics_pollution)	2890606	DGM-01753	small airway epithelium brushing	NA	NA	NA	NA	Current	COPD	AirwayEpithelialCells	HG-U133_Plus_2	108134
DGM-01753_M3_sm (demographics_pollution)	2890607	DGM-01753	small airway epithelium brushing	NA	NA	NA	NA	Current	COPD	AirwayEpithelialCells	HG-U133_Plus_2	108134
DGM-01753_M6_sm (demographics_pollution)	2890608	DGM-01753	small airway epithelium brushing	NA	NA	NA	NA	Current	COPD	AirwayEpithelialCells	HG-U133_Plus_2	108134
DGM-01961_M0_sm (demographics_pollution)	2890609	DGM-01961	small airway epithelium brushing	NA	NA	NA	NA	Current	COPD	AirwayEpithelialCells	HG-U133_Plus_2	108134
DGM-02164_M0_sm (demographics_pollution)	2890610	DGM-02164	small airway epithelium brushing	NA	NA	NA	NA	Current	COPD	AirwayEpithelialCells	HG-U133_Plus_2	108134
DGM-02164_M12_sm (demographics_pollution)	2890611	DGM-02164	small airway epithelium brushing	NA	NA	NA	NA	Current	COPD	AirwayEpithelialCells	HG-U133_Plus_2	108134
DGM-02164_M3_sm (demographics_pollution)	2890612	DGM-02164	small airway epithelium brushing	NA	NA	NA	NA	Current	COPD	AirwayEpithelialCells	HG-U133_Plus_2	108134
DGM-02164_M6_sm (demographics_pollution)	2890613	DGM-02164	small airway epithelium brushing	NA	NA	NA	NA	Current	COPD	AirwayEpithelialCells	HG-U133_Plus_2	108134
DGM-10130_M12_sm (demographics_pollution)	2890614	DGM-10130	small airway epithelium brushing	NA	NA	NA	NA	Current	COPD	AirwayEpithelialCells	HG-U133_Plus_2	108134
DGM-10130_M3_sm (demographics_pollution)	2890615	DGM-10130	small airway epithelium brushing	NA	NA	NA	NA	Current	COPD	AirwayEpithelialCells	HG-U133_Plus_2	108134
DGM-10130_M6_sm (demographics_pollution)	2890616	DGM-10130	small airway epithelium brushing	NA	NA	NA	NA	Current	COPD	AirwayEpithelialCells	HG-U133_Plus_2	108134
DGM-10132_M0_sm (demographics_pollution)	2890617	DGM-10132	small airway epithelium brushing	NA	NA	NA	NA	Current	COPD	AirwayEpithelialCells	HG-U133_Plus_2	108134
DGM-10132_M12_sm (demographics_pollution)	2890618	DGM-10132	small airway epithelium brushing	NA	NA	NA	NA	Current	COPD	AirwayEpithelialCells	HG-U133_Plus_2	108134
DGM-10132_M3_sm (demographics_pollution)	2890619	DGM-10132	small airway epithelium brushing	NA	NA	NA	NA	Current	COPD	AirwayEpithelialCells	HG-U133_Plus_2	108134
DGM-10132_M6_sm (demographics_pollution)	2890620	DGM-10132	small airway epithelium brushing	NA	NA	NA	NA	Current	COPD	AirwayEpithelialCells	HG-U133_Plus_2	108134
DGM-10145_M0_sm (demographics_pollution)	2890621	DGM-10145	small airway epithelium brushing	NA	NA	NA	NA	Current	COPD	AirwayEpithelialCells	HG-U133_Plus_2	108134
DGM-10157_M0_sm (demographics_pollution)	2890622	DGM-10157	small airway epithelium brushing	NA	NA	NA	NA	Current	COPD	AirwayEpithelialCells	HG-U133_Plus_2	108134
DGM-10157_M12_sm (demographics_pollution)	2890623	DGM-10157	small airway epithelium brushing	NA	NA	NA	NA	Current	COPD	AirwayEpithelialCells	HG-U133_Plus_2	108134
DGM-10157_M3_sm (demographics_pollution)	2890624	DGM-10157	small airway epithelium brushing	NA	NA	NA	NA	Current	COPD	AirwayEpithelialCells	HG-U133_Plus_2	108134
DGM-10157_M6_sm (demographics_pollution)	2890625	DGM-10157	small airway epithelium brushing	NA	NA	NA	NA	Current	COPD	AirwayEpithelialCells	HG-U133_Plus_2	108134
DGM-10262_M0_sm (demographics_pollution)	2890626	DGM-10262	small airway epithelium brushing	NA	NA	NA	NA	Current	COPD	AirwayEpithelialCells	HG-U133_Plus_2	108134
DGM-10262_M3_sm (demographics_pollution)	2890627	DGM-10262	small airway epithelium brushing	NA	NA	NA	NA	Current	COPD	AirwayEpithelialCells	HG-U133_Plus_2	108134
DGM-10262_M6_sm (demographics_pollution)	2890628	DGM-10262	small airway epithelium brushing	NA	NA	NA	NA	Current	COPD	AirwayEpithelialCells	HG-U133_Plus_2	108134
DGM-10283_M0_sm (demographics_pollution)	2890629	DGM-10283	small airway epithelium brushing	NA	NA	NA	NA	Current	COPD	AirwayEpithelialCells	HG-U133_Plus_2	108134
DGM-10283_M12_sm (demographics_pollution)	2890630	DGM-10283	small airway epithelium brushing	NA	NA	NA	NA	Current	COPD	AirwayEpithelialCells	HG-U133_Plus_2	108134
DGM-10283_M3_sm (demographics_pollution)	2890631	DGM-10283	small airway epithelium brushing	NA	NA	NA	NA	Current	COPD	AirwayEpithelialCells	HG-U133_Plus_2	108134
DGM-10283_M6_sm (demographics_pollution)	2890632	DGM-10283	small airway epithelium brushing	NA	NA	NA	NA	Current	COPD	AirwayEpithelialCells	HG-U133_Plus_2	108134
DGM-10286_M0_sm (demographics_pollution)	2890633	DGM-10286	small airway epithelium brushing	NA	NA	NA	NA	Current	COPD	AirwayEpithelialCells	HG-U133_Plus_2	108134
DGM-10286_M12_sm (demographics_pollution)	2890634	DGM-10286	small airway epithelium brushing	NA	NA	NA	NA	Current	COPD	AirwayEpithelialCells	HG-U133_Plus_2	108134
DGM-10286_M6_sm (demographics_pollution)	2890635	DGM-10286	small airway epithelium brushing	NA	NA	NA	NA	Current	COPD	AirwayEpithelialCells	HG-U133_Plus_2	108134
DGM-10329_M0_sm (demographics_pollution)	2890636	DGM-10329	small airway epithelium brushing	NA	NA	NA	NA	Current	COPD	AirwayEpithelialCells	HG-U133_Plus_2	108134
DGM-10335_M0_sm (demographics_pollution)	2890637	DGM-10335	small airway epithelium brushing	NA	NA	NA	NA	Current	COPD	AirwayEpithelialCells	HG-U133_Plus_2	108134
DGM-10335_M12_sm (demographics_pollution)	2890638	DGM-10335	small airway epithelium brushing	NA	NA	NA	NA	Current	COPD	AirwayEpithelialCells	HG-U133_Plus_2	108134
DGM-10335_M3_sm (demographics_pollution)	2890639	DGM-10335	small airway epithelium brushing	NA	NA	NA	NA	Current	COPD	AirwayEpithelialCells	HG-U133_Plus_2	108134
DGM-10335_M6_sm (demographics_pollution)	2890640	DGM-10335	small airway epithelium brushing	NA	NA	NA	NA	Current	COPD	AirwayEpithelialCells	HG-U133_Plus_2	108134
DGM-10340_M12_sm (demographics_pollution)	2890641	DGM-10340	small airway epithelium brushing	NA	NA	NA	NA	Current	COPD	AirwayEpithelialCells	HG-U133_Plus_2	108134
DGM-10340_M3_sm (demographics_pollution)	2890642	DGM-10340	small airway epithelium brushing	NA	NA	NA	NA	Current	COPD	AirwayEpithelialCells	HG-U133_Plus_2	108134
DGM-10340_M6_sm (demographics_pollution)	2890643	DGM-10340	small airway epithelium brushing	NA	NA	NA	NA	Current	COPD	AirwayEpithelialCells	HG-U133_Plus_2	108134
DGM-10359_M0_sm (demographics_pollution)	2890644	DGM-10359	small airway epithelium brushing	NA	NA	NA	NA	Current	COPD	AirwayEpithelialCells	HG-U133_Plus_2	108134
DGM-10401_M0_sm (demographics_pollution)	2890645	DGM-10401	small airway epithelium brushing	NA	NA	NA	NA	Current	COPD	AirwayEpithelialCells	HG-U133_Plus_2	108134
DGM-10406_M0_sm (demographics_pollution)	2890646	DGM-10406	small airway epithelium brushing	NA	NA	NA	NA	Current	COPD	AirwayEpithelialCells	HG-U133_Plus_2	108134
DGM-10421_M0_sm (demographics_pollution)	2890647	DGM-10421	small airway epithelium brushing	NA	NA	NA	NA	Current	COPD	AirwayEpithelialCells	HG-U133_Plus_2	108134
DGM-10421_M3_sm (demographics_pollution)	2890648	DGM-10421	small airway epithelium brushing	NA	NA	NA	NA	Current	COPD	AirwayEpithelialCells	HG-U133_Plus_2	108134
DGM-10504_M0_sm (demographics_pollution)	2890649	DGM-10504	small airway epithelium brushing	NA	NA	NA	NA	Current	COPD	AirwayEpithelialCells	HG-U133_Plus_2	108134
DGM-10504_M12_sm (demographics_pollution)	2890650	DGM-10504	small airway epithelium brushing	NA	NA	NA	NA	Current	COPD	AirwayEpithelialCells	HG-U133_Plus_2	108134
DGM-10504_M6_sm (demographics_pollution)	2890651	DGM-10504	small airway epithelium brushing	NA	NA	NA	NA	Current	COPD	AirwayEpithelialCells	HG-U133_Plus_2	108134
DGM-10539_M0_sm (demographics_pollution)	2890652	DGM-10539	small airway epithelium brushing	NA	NA	NA	NA	Current	COPD	AirwayEpithelialCells	HG-U133_Plus_2	108134
DGM-10539_M3_sm (demographics_pollution)	2890653	DGM-10539	small airway epithelium brushing	NA	NA	NA	NA	Current	COPD	AirwayEpithelialCells	HG-U133_Plus_2	108134
DGM-10549_M0_sm (demographics_pollution)	2890654	DGM-10549	small airway epithelium brushing	NA	NA	NA	NA	Current	COPD	AirwayEpithelialCells	HG-U133_Plus_2	108134
DGM-10549_M3_sm (demographics_pollution)	2890655	DGM-10549	small airway epithelium brushing	NA	NA	NA	NA	Current	COPD	AirwayEpithelialCells	HG-U133_Plus_2	108134
DGM-10549_M6_sm (demographics_pollution)	2890656	DGM-10549	small airway epithelium brushing	NA	NA	NA	NA	Current	COPD	AirwayEpithelialCells	HG-U133_Plus_2	108134
DGM-10635_M0_sm (demographics_pollution)	2890657	DGM-10635	small airway epithelium brushing	NA	NA	NA	NA	Current	COPD	AirwayEpithelialCells	HG-U133_Plus_2	108134
DGM-10727_M0_sm (demographics_pollution)	2890658	DGM-10727	small airway epithelium brushing	NA	NA	NA	NA	Current	COPD	AirwayEpithelialCells	HG-U133_Plus_2	108134
DGM-10744_M0_sm (demographics_pollution)	2890659	DGM-10744	small airway epithelium brushing	NA	NA	NA	NA	Current	COPD	AirwayEpithelialCells	HG-U133_Plus_2	108134
DGM-10786_M0_sm (demographics_pollution)	2890660	DGM-10786	small airway epithelium brushing	NA	NA	NA	NA	Current	COPD	AirwayEpithelialCells	HG-U133_Plus_2	108134
DGM-10794_M0_sm (demographics_pollution)	2890661	DGM-10794	small airway epithelium brushing	NA	NA	NA	NA	Current	COPD	AirwayEpithelialCells	HG-U133_Plus_2	108134
DGM-10794_M12_sm (demographics_pollution)	2890662	DGM-10794	small airway epithelium brushing	NA	NA	NA	NA	Current	COPD	AirwayEpithelialCells	HG-U133_Plus_2	108134
DGM-10794_M3_sm (demographics_pollution)	2890663	DGM-10794	small airway epithelium brushing	NA	NA	NA	NA	Current	COPD	AirwayEpithelialCells	HG-U133_Plus_2	108134
DGM-10794_M6_sm (demographics_pollution)	2890664	DGM-10794	small airway epithelium brushing	NA	NA	NA	NA	Current	COPD	AirwayEpithelialCells	HG-U133_Plus_2	108134
DGM-10799_M0_sm (demographics_pollution)	2890665	DGM-10799	small airway epithelium brushing	NA	NA	NA	NA	Current	COPD	AirwayEpithelialCells	HG-U133_Plus_2	108134
DGM-10800_M0_sm (demographics_pollution)	2890666	DGM-10800	small airway epithelium brushing	NA	NA	NA	NA	Current	COPD	AirwayEpithelialCells	HG-U133_Plus_2	108134
DGM-10800_M12_sm (demographics_pollution)	2890667	DGM-10800	small airway epithelium brushing	NA	NA	NA	NA	Current	COPD	AirwayEpithelialCells	HG-U133_Plus_2	108134
DGM-10800_M3_sm (demographics_pollution)	2890668	DGM-10800	small airway epithelium brushing	NA	NA	NA	NA	Current	COPD	AirwayEpithelialCells	HG-U133_Plus_2	108134
DGM-10800_M6_sm (demographics_pollution)	2890669	DGM-10800	small airway epithelium brushing	NA	NA	NA	NA	Current	COPD	AirwayEpithelialCells	HG-U133_Plus_2	108134
DGM-10824_M0_sm (demographics_pollution)	2890670	DGM-10824	small airway epithelium brushing	NA	NA	NA	NA	Current	COPD	AirwayEpithelialCells	HG-U133_Plus_2	108134
DGM-10946_M0_sm (demographics_pollution)	2890671	DGM-10946	small airway epithelium brushing	NA	NA	NA	NA	Current	COPD	AirwayEpithelialCells	HG-U133_Plus_2	108134
DGM-10984_M0_sm (demographics_pollution)	2890672	DGM-10984	small airway epithelium brushing	NA	NA	NA	NA	Current	COPD	AirwayEpithelialCells	HG-U133_Plus_2	108134
DGM-10984_M12_sm (demographics_pollution)	2890673	DGM-10984	small airway epithelium brushing	NA	NA	NA	NA	Current	COPD	AirwayEpithelialCells	HG-U133_Plus_2	108134
DGM-10984_M3_sm (demographics_pollution)	2890674	DGM-10984	small airway epithelium brushing	NA	NA	NA	NA	Current	COPD	AirwayEpithelialCells	HG-U133_Plus_2	108134
DGM-10984_M6_sm (demographics_pollution)	2890675	DGM-10984	small airway epithelium brushing	NA	NA	NA	NA	Current	COPD	AirwayEpithelialCells	HG-U133_Plus_2	108134
DGM-10988_M0_sm (demographics_pollution)	2890676	DGM-10988	small airway epithelium brushing	NA	NA	NA	NA	Current	COPD	AirwayEpithelialCells	HG-U133_Plus_2	108134
DGM-11001_M0_sm (demographics_pollution)	2890677	DGM-11001	small airway epithelium brushing	NA	NA	NA	NA	Current	COPD	AirwayEpithelialCells	HG-U133_Plus_2	108134
DGM-11001_M3_sm (demographics_pollution)	2890678	DGM-11001	small airway epithelium brushing	NA	NA	NA	NA	Current	COPD	AirwayEpithelialCells	HG-U133_Plus_2	108134
DGM-11001_M6_sm (demographics_pollution)	2890679	DGM-11001	small airway epithelium brushing	NA	NA	NA	NA	Current	COPD	AirwayEpithelialCells	HG-U133_Plus_2	108134
DGM-11007_M0_sm (demographics_pollution)	2890680	DGM-11007	small airway epithelium brushing	NA	NA	NA	NA	Current	COPD	AirwayEpithelialCells	HG-U133_Plus_2	108134
DGM-11010_M0_sm (demographics_pollution)	2890681	DGM-11010	small airway epithelium brushing	NA	NA	NA	NA	Current	COPD	AirwayEpithelialCells	HG-U133_Plus_2	108134
DGM-11030_M0_sm (demographics_pollution)	2890682	DGM-11030	small airway epithelium brushing	NA	NA	NA	NA	Current	COPD	AirwayEpithelialCells	HG-U133_Plus_2	108134
DGM-11060_M0_sm (demographics_pollution)	2890683	DGM-11060	small airway epithelium brushing	NA	NA	NA	NA	Current	COPD	AirwayEpithelialCells	HG-U133_Plus_2	108134
DGM-11061_M0_sm (demographics_pollution)	2890684	DGM-11061	small airway epithelium brushing	NA	NA	NA	NA	Current	COPD	AirwayEpithelialCells	HG-U133_Plus_2	108134
DGM-11077_M0_sm (demographics_pollution)	2890685	DGM-11077	small airway epithelium brushing	NA	NA	NA	NA	Current	COPD	AirwayEpithelialCells	HG-U133_Plus_2	108134
DGM-11077_M12_sm (demographics_pollution)	2890686	DGM-11077	small airway epithelium brushing	NA	NA	NA	NA	Current	COPD	AirwayEpithelialCells	HG-U133_Plus_2	108134
DGM-11077_M3_sm (demographics_pollution)	2890687	DGM-11077	small airway epithelium brushing	NA	NA	NA	NA	Current	COPD	AirwayEpithelialCells	HG-U133_Plus_2	108134
DGM-11077_M6_sm (demographics_pollution)	2890688	DGM-11077	small airway epithelium brushing	NA	NA	NA	NA	Current	COPD	AirwayEpithelialCells	HG-U133_Plus_2	108134
DGM-11122_M0_sm (demographics_pollution)	2890689	DGM-11122	small airway epithelium brushing	NA	NA	NA	NA	Current	COPD	AirwayEpithelialCells	HG-U133_Plus_2	108134
DGM-11122_M12_sm (demographics_pollution)	2890690	DGM-11122	small airway epithelium brushing	NA	NA	NA	NA	Current	COPD	AirwayEpithelialCells	HG-U133_Plus_2	108134
DGM-11122_M3_sm (demographics_pollution)	2890691	DGM-11122	small airway epithelium brushing	NA	NA	NA	NA	Current	COPD	AirwayEpithelialCells	HG-U133_Plus_2	108134
DGM-11122_M6_sm (demographics_pollution)	2890692	DGM-11122	small airway epithelium brushing	NA	NA	NA	NA	Current	COPD	AirwayEpithelialCells	HG-U133_Plus_2	108134
DGM-11163_M0_sm (demographics_pollution)	2890693	DGM-11163	small airway epithelium brushing	NA	NA	NA	NA	Current	COPD	AirwayEpithelialCells	HG-U133_Plus_2	108134
DGM-11163_M12_sm (demographics_pollution)	2890694	DGM-11163	small airway epithelium brushing	NA	NA	NA	NA	Current	COPD	AirwayEpithelialCells	HG-U133_Plus_2	108134
DGM-11163_M3_sm (demographics_pollution)	2890695	DGM-11163	small airway epithelium brushing	NA	NA	NA	NA	Current	COPD	AirwayEpithelialCells	HG-U133_Plus_2	108134
DGM-11163_M6_sm (demographics_pollution)	2890696	DGM-11163	small airway epithelium brushing	NA	NA	NA	NA	Current	COPD	AirwayEpithelialCells	HG-U133_Plus_2	108134
DGM-11184_M0_sm (demographics_pollution)	2890697	DGM-11184	small airway epithelium brushing	NA	NA	NA	NA	Current	COPD	AirwayEpithelialCells	HG-U133_Plus_2	108134
DGM-11192_M0_sm (demographics_pollution)	2890698	DGM-11192	small airway epithelium brushing	NA	NA	NA	NA	Current	COPD	AirwayEpithelialCells	HG-U133_Plus_2	108134
DGM-11192_M12_sm (demographics_pollution)	2890699	DGM-11192	small airway epithelium brushing	NA	NA	NA	NA	Current	COPD	AirwayEpithelialCells	HG-U133_Plus_2	108134
DGM-11192_M3_sm (demographics_pollution)	2890700	DGM-11192	small airway epithelium brushing	NA	NA	NA	NA	Current	COPD	AirwayEpithelialCells	HG-U133_Plus_2	108134
DGM-11192_M6_sm (demographics_pollution)	2890701	DGM-11192	small airway epithelium brushing	NA	NA	NA	NA	Current	COPD	AirwayEpithelialCells	HG-U133_Plus_2	108134
DGM-11261_M0_sm (demographics_pollution)	2890702	DGM-11261	small airway epithelium brushing	NA	NA	NA	NA	Current	COPD	AirwayEpithelialCells	HG-U133_Plus_2	108134
DGM-11268_M0_sm (demographics_pollution)	2890703	DGM-11268	small airway epithelium brushing	NA	NA	NA	NA	Current	COPD	AirwayEpithelialCells	HG-U133_Plus_2	108134
DGM-11268_M3_sm (demographics_pollution)	2890704	DGM-11268	small airway epithelium brushing	NA	NA	NA	NA	Current	COPD	AirwayEpithelialCells	HG-U133_Plus_2	108134
DGM-11269_M0_sm (demographics_pollution)	2890705	DGM-11269	small airway epithelium brushing	NA	NA	NA	NA	Current	COPD	AirwayEpithelialCells	HG-U133_Plus_2	108134
DGM-11269_M12_sm (demographics_pollution)	2890706	DGM-11269	small airway epithelium brushing	NA	NA	NA	NA	Current	COPD	AirwayEpithelialCells	HG-U133_Plus_2	108134
DGM-11269_M3_sm (demographics_pollution)	2890707	DGM-11269	small airway epithelium brushing	NA	NA	NA	NA	Current	COPD	AirwayEpithelialCells	HG-U133_Plus_2	108134
DGM-11269_M6_sm (demographics_pollution)	2890708	DGM-11269	small airway epithelium brushing	NA	NA	NA	NA	Current	COPD	AirwayEpithelialCells	HG-U133_Plus_2	108134
DGM-11270_M0_sm (demographics_pollution)	2890709	DGM-11270	small airway epithelium brushing	NA	NA	NA	NA	Current	COPD	AirwayEpithelialCells	HG-U133_Plus_2	108134
DGM-11276_M0_sm (demographics_pollution)	2890710	DGM-11276	small airway epithelium brushing	NA	NA	NA	NA	Current	COPD	AirwayEpithelialCells	HG-U133_Plus_2	108134
DGM-11276_M3_sm (demographics_pollution)	2890711	DGM-11276	small airway epithelium brushing	NA	NA	NA	NA	Current	COPD	AirwayEpithelialCells	HG-U133_Plus_2	108134
DGM-11298_M0_sm (demographics_pollution)	2890712	DGM-11298	small airway epithelium brushing	NA	NA	NA	NA	Current	COPD	AirwayEpithelialCells	HG-U133_Plus_2	108134
DGM-11298_M12_sm (demographics_pollution)	2890713	DGM-11298	small airway epithelium brushing	NA	NA	NA	NA	Current	COPD	AirwayEpithelialCells	HG-U133_Plus_2	108134
DGM-11298_M3_sm (demographics_pollution)	2890714	DGM-11298	small airway epithelium brushing	NA	NA	NA	NA	Current	COPD	AirwayEpithelialCells	HG-U133_Plus_2	108134
DGM-11298_M6_sm (demographics_pollution)	2890715	DGM-11298	small airway epithelium brushing	NA	NA	NA	NA	Current	COPD	AirwayEpithelialCells	HG-U133_Plus_2	108134
DGM-11379_M0_sm (demographics_pollution)	2890716	DGM-11379	small airway epithelium brushing	NA	NA	NA	NA	Current	COPD	AirwayEpithelialCells	HG-U133_Plus_2	108134
DGM-11379_M3_sm (demographics_pollution)	2890717	DGM-11379	small airway epithelium brushing	NA	NA	NA	NA	Current	COPD	AirwayEpithelialCells	HG-U133_Plus_2	108134
DGM-11379_M6_sm (demographics_pollution)	2890718	DGM-11379	small airway epithelium brushing	NA	NA	NA	NA	Current	COPD	AirwayEpithelialCells	HG-U133_Plus_2	108134
DGM-11463_M0_sm (demographics_pollution)	2890719	DGM-11463	small airway epithelium brushing	NA	NA	NA	NA	Current	COPD	AirwayEpithelialCells	HG-U133_Plus_2	108134
DGM-11465_M0_sm (demographics_pollution)	2890720	DGM-11465	small airway epithelium brushing	NA	NA	NA	NA	Current	COPD	AirwayEpithelialCells	HG-U133_Plus_2	108134
DGM-11465_M12_sm (demographics_pollution)	2890721	DGM-11465	small airway epithelium brushing	NA	NA	NA	NA	Current	COPD	AirwayEpithelialCells	HG-U133_Plus_2	108134
DGM-11465_M3_sm (demographics_pollution)	2890722	DGM-11465	small airway epithelium brushing	NA	NA	NA	NA	Current	COPD	AirwayEpithelialCells	HG-U133_Plus_2	108134
DGM-11465_M6_sm (demographics_pollution)	2890723	DGM-11465	small airway epithelium brushing	NA	NA	NA	NA	Current	COPD	AirwayEpithelialCells	HG-U133_Plus_2	108134
DGM-11613_M0_sm (demographics_pollution)	2890724	DGM-11613	small airway epithelium brushing	NA	NA	NA	NA	Current	COPD	AirwayEpithelialCells	HG-U133_Plus_2	108134
DGM-11613_M3_sm (demographics_pollution)	2890725	DGM-11613	small airway epithelium brushing	NA	NA	NA	NA	Current	COPD	AirwayEpithelialCells	HG-U133_Plus_2	108134
DGM-11613_M6_sm (demographics_pollution)	2890726	DGM-11613	small airway epithelium brushing	NA	NA	NA	NA	Current	COPD	AirwayEpithelialCells	HG-U133_Plus_2	108134
DGM-11738_M0_sm (demographics_pollution)	2890727	DGM-11738	small airway epithelium brushing	NA	NA	NA	NA	Current	COPD	AirwayEpithelialCells	HG-U133_Plus_2	108134
DGM-11779_M0_sm (demographics_pollution)	2890728	DGM-11779	small airway epithelium brushing	NA	NA	NA	NA	Current	COPD	AirwayEpithelialCells	HG-U133_Plus_2	108134
DGM-10213_M0_sm (demographics_pollution)	2890827	DGM-10213	small airway epithelium brushing	NA	NA	NA	NA	Current	Healthy	AirwayEpithelialCells	HG-U133_Plus_2	108134
DGM-10435_M0_sm (demographics_pollution)	2890828	DGM-10435	small airway epithelium brushing	NA	NA	NA	NA	Current	Healthy	AirwayEpithelialCells	HG-U133_Plus_2	108134
DGM-10661_M0_sm (demographics_pollution)	2890829	DGM-10661	small airway epithelium brushing	NA	NA	NA	NA	Current	Healthy	AirwayEpithelialCells	HG-U133_Plus_2	108134
DGM-10573_M0_sm (demographics_pollution)	2890830	DGM-10573	small airway epithelium brushing	NA	NA	NA	NA	Current	Healthy	AirwayEpithelialCells	HG-U133_Plus_2	108134
DGM-10768_M0_sm (demographics_pollution)	2890831	DGM-10768	small airway epithelium brushing	NA	NA	NA	NA	Current	Healthy	AirwayEpithelialCells	HG-U133_Plus_2	108134
DGM-10886_M0_sm (demographics_pollution)	2890832	DGM-10886	small airway epithelium brushing	NA	NA	NA	NA	Current	Healthy	AirwayEpithelialCells	HG-U133_Plus_2	108134
DGM-10901_M0_sm (demographics_pollution)	2890833	DGM-10901	small airway epithelium brushing	NA	NA	NA	NA	Current	Healthy	AirwayEpithelialCells	HG-U133_Plus_2	108134
DGM-10869_M0_sm (demographics_pollution)	2890834	DGM-10869	small airway epithelium brushing	NA	NA	NA	NA	Current	Healthy	AirwayEpithelialCells	HG-U133_Plus_2	108134
DGM-10851_M0_sm (demographics_pollution)	2890835	DGM-10851	small airway epithelium brushing	NA	NA	NA	NA	Current	Healthy	AirwayEpithelialCells	HG-U133_Plus_2	108134
DGM-10731_M0_sm (demographics_pollution)	2890836	DGM-10731	small airway epithelium brushing	NA	NA	NA	NA	Current	Healthy	AirwayEpithelialCells	HG-U133_Plus_2	108134
DGM-10906_M0_sm (demographics_pollution)	2890837	DGM-10906	small airway epithelium brushing	NA	NA	NA	NA	Current	Healthy	AirwayEpithelialCells	HG-U133_Plus_2	108134
DGM-10704_M0_sm (demographics_pollution)	2890838	DGM-10704	small airway epithelium brushing	NA	NA	NA	NA	Current	Healthy	AirwayEpithelialCells	HG-U133_Plus_2	108134
DGM-11068_M0_sm (demographics_pollution)	2890839	DGM-11068	small airway epithelium brushing	NA	NA	NA	NA	Current	Healthy	AirwayEpithelialCells	HG-U133_Plus_2	108134
DGM-11021_M0_sm (demographics_pollution)	2890840	DGM-11021	small airway epithelium brushing	NA	NA	NA	NA	Current	Healthy	AirwayEpithelialCells	HG-U133_Plus_2	108134
DGM-10986_M0_sm (demographics_pollution)	2890841	DGM-10986	small airway epithelium brushing	NA	NA	NA	NA	Current	Healthy	AirwayEpithelialCells	HG-U133_Plus_2	108134
DGM-10922_M0_sm (demographics_pollution)	2890842	DGM-10922	small airway epithelium brushing	NA	NA	NA	NA	Current	Healthy	AirwayEpithelialCells	HG-U133_Plus_2	108134
DGM-11113_M0_sm (demographics_pollution)	2890843	DGM-11113	small airway epithelium brushing	NA	NA	NA	NA	Current	Healthy	AirwayEpithelialCells	HG-U133_Plus_2	108134
DGM-10180_M0_sm (demographics_pollution)	2890844	DGM-10180	small airway epithelium brushing	NA	NA	NA	NA	Current	Healthy	AirwayEpithelialCells	HG-U133_Plus_2	108134
DGM-10217_M0_sm (demographics_pollution)	2890845	DGM-10217	small airway epithelium brushing	NA	NA	NA	NA	Current	Healthy	AirwayEpithelialCells	HG-U133_Plus_2	108134
DGM-10163_M0_sm (demographics_pollution)	2890846	DGM-10163	small airway epithelium brushing	NA	NA	NA	NA	Current	Healthy	AirwayEpithelialCells	HG-U133_Plus_2	108134
DGM-10225_M0_sm (demographics_pollution)	2890847	DGM-10225	small airway epithelium brushing	NA	NA	NA	NA	Current	Healthy	AirwayEpithelialCells	HG-U133_Plus_2	108134
DGM-10316_M0_sm (demographics_pollution)	2890848	DGM-10316	small airway epithelium brushing	NA	NA	NA	NA	Current	Healthy	AirwayEpithelialCells	HG-U133_Plus_2	108134
DGM-10282_M0_sm (demographics_pollution)	2890849	DGM-10282	small airway epithelium brushing	NA	NA	NA	NA	Current	Healthy	AirwayEpithelialCells	HG-U133_Plus_2	108134
DGM-10351_M0_sm (demographics_pollution)	2890850	DGM-10351	small airway epithelium brushing	NA	NA	NA	NA	Current	Healthy	AirwayEpithelialCells	HG-U133_Plus_2	108134
DGM-10201_M0_sm (demographics_pollution)	2890851	DGM-10201	small airway epithelium brushing	NA	NA	NA	NA	Current	Healthy	AirwayEpithelialCells	HG-U133_Plus_2	108134
DGM-10369_M0_sm (demographics_pollution)	2890852	DGM-10369	small airway epithelium brushing	NA	NA	NA	NA	Current	Healthy	AirwayEpithelialCells	HG-U133_Plus_2	108134
DGM-10358_M0_sm (demographics_pollution)	2890853	DGM-10358	small airway epithelium brushing	NA	NA	NA	NA	Current	Healthy	AirwayEpithelialCells	HG-U133_Plus_2	108134
DGM-10374_M0_sm (demographics_pollution)	2890854	DGM-10374	small airway epithelium brushing	NA	NA	NA	NA	Current	Healthy	AirwayEpithelialCells	HG-U133_Plus_2	108134
DGM-10368_M0_sm (demographics_pollution)	2890855	DGM-10368	small airway epithelium brushing	NA	NA	NA	NA	Current	Healthy	AirwayEpithelialCells	HG-U133_Plus_2	108134
DGM-10257_M0_sm (demographics_pollution)	2890856	DGM-10257	small airway epithelium brushing	NA	NA	NA	NA	Current	Healthy	AirwayEpithelialCells	HG-U133_Plus_2	108134
DGM-10518_M0_sm (demographics_pollution)	2890857	DGM-10518	small airway epithelium brushing	NA	NA	NA	NA	Current	Healthy	AirwayEpithelialCells	HG-U133_Plus_2	108134
DGM-10395_M0_sm (demographics_pollution)	2890858	DGM-10395	small airway epithelium brushing	NA	NA	NA	NA	Current	Healthy	AirwayEpithelialCells	HG-U133_Plus_2	108134
DGM-10423_M0_sm (demographics_pollution)	2890859	DGM-10423	small airway epithelium brushing	NA	NA	NA	NA	Current	Healthy	AirwayEpithelialCells	HG-U133_Plus_2	108134
DGM-10595_M0_sm (demographics_pollution)	2890860	DGM-10595	small airway epithelium brushing	NA	NA	NA	NA	Current	Healthy	AirwayEpithelialCells	HG-U133_Plus_2	108134
DGM-10412_M0_sm (demographics_pollution)	2890861	DGM-10412	small airway epithelium brushing	NA	NA	NA	NA	Current	Healthy	AirwayEpithelialCells	HG-U133_Plus_2	108134
DGM-10537_M0_sm (demographics_pollution)	2890862	DGM-10537	small airway epithelium brushing	NA	NA	NA	NA	Current	Healthy	AirwayEpithelialCells	HG-U133_Plus_2	108134
DGM-10685_M0_sm (demographics_pollution)	2890863	DGM-10685	small airway epithelium brushing	NA	NA	NA	NA	Current	Healthy	AirwayEpithelialCells	HG-U133_Plus_2	108134
DGM-10519_M0_sm (demographics_pollution)	2890864	DGM-10519	small airway epithelium brushing	NA	NA	NA	NA	Current	Healthy	AirwayEpithelialCells	HG-U133_Plus_2	108134
DGM-10569_M0_sm (demographics_pollution)	2890865	DGM-10569	small airway epithelium brushing	NA	NA	NA	NA	Current	Healthy	AirwayEpithelialCells	HG-U133_Plus_2	108134
DGM-10698_M0_sm (demographics_pollution)	2890866	DGM-10698	small airway epithelium brushing	NA	NA	NA	NA	Current	Healthy	AirwayEpithelialCells	HG-U133_Plus_2	108134
DGM-10571_M0_sm (demographics_pollution)	2890867	DGM-10571	small airway epithelium brushing	NA	NA	NA	NA	Current	Healthy	AirwayEpithelialCells	HG-U133_Plus_2	108134
DGM-10774_M0_sm (demographics_pollution)	2890868	DGM-10774	small airway epithelium brushing	NA	NA	NA	NA	Current	Healthy	AirwayEpithelialCells	HG-U133_Plus_2	108134
DGM-10638_M0_sm (demographics_pollution)	2890869	DGM-10638	small airway epithelium brushing	NA	NA	NA	NA	Current	Healthy	AirwayEpithelialCells	HG-U133_Plus_2	108134
DGM-00221_M0_sm (demographics_pollution)	2890870	DGM-00221	small airway epithelium brushing	NA	NA	NA	NA	Current	Healthy	AirwayEpithelialCells	HG-U133_Plus_2	108134
DGM-10844_M0_sm (demographics_pollution)	2890871	DGM-10844	small airway epithelium brushing	NA	NA	NA	NA	Current	Healthy	AirwayEpithelialCells	HG-U133_Plus_2	108134
DGM-10672_M0_sm (demographics_pollution)	2890872	DGM-10672	small airway epithelium brushing	NA	NA	NA	NA	Current	Healthy	AirwayEpithelialCells	HG-U133_Plus_2	108134
DGM-10640_M0_sm (demographics_pollution)	2890873	DGM-10640	small airway epithelium brushing	NA	NA	NA	NA	Current	Healthy	AirwayEpithelialCells	HG-U133_Plus_2	108134
DGM-10538_M0_sm (demographics_pollution)	2890874	DGM-10538	small airway epithelium brushing	NA	NA	NA	NA	Current	Healthy	AirwayEpithelialCells	HG-U133_Plus_2	108134
DGM-10732_M0_sm (demographics_pollution)	2890875	DGM-10732	small airway epithelium brushing	NA	NA	NA	NA	Current	Healthy	AirwayEpithelialCells	HG-U133_Plus_2	108134
DGM-10846_M0_sm (demographics_pollution)	2890876	DGM-10846	small airway epithelium brushing	NA	NA	NA	NA	Current	Healthy	AirwayEpithelialCells	HG-U133_Plus_2	108134
DGM-10880_M0_sm (demographics_pollution)	2890877	DGM-10880	small airway epithelium brushing	NA	NA	NA	NA	Current	Healthy	AirwayEpithelialCells	HG-U133_Plus_2	108134
DGM-10919_M0_sm (demographics_pollution)	2890878	DGM-10919	small airway epithelium brushing	NA	NA	NA	NA	Current	Healthy	AirwayEpithelialCells	HG-U133_Plus_2	108134
DGM-10361_M0_sm (demographics_pollution)	2890879	DGM-10361	small airway epithelium brushing	NA	NA	NA	NA	Current	Healthy	AirwayEpithelialCells	HG-U133_Plus_2	108134
DGM-10721_M0_sm (demographics_pollution)	2890880	DGM-10721	small airway epithelium brushing	NA	NA	NA	NA	Current	Healthy	AirwayEpithelialCells	HG-U133_Plus_2	108134
DGM-10907_M0_sm (demographics_pollution)	2890881	DGM-10907	small airway epithelium brushing	NA	NA	NA	NA	Current	Healthy	AirwayEpithelialCells	HG-U133_Plus_2	108134
DGM-10757_M0_sm (demographics_pollution)	2890882	DGM-10757	small airway epithelium brushing	NA	NA	NA	NA	Current	Healthy	AirwayEpithelialCells	HG-U133_Plus_2	108134
DGM-10625_M0_sm (demographics_pollution)	2890883	DGM-10625	small airway epithelium brushing	NA	NA	NA	NA	Current	Healthy	AirwayEpithelialCells	HG-U133_Plus_2	108134
DGM-10891_M0_sm (demographics_pollution)	2890884	DGM-10891	small airway epithelium brushing	NA	NA	NA	NA	Current	Healthy	AirwayEpithelialCells	HG-U133_Plus_2	108134
DGM-10808_M0_sm (demographics_pollution)	2890885	DGM-10808	small airway epithelium brushing	NA	NA	NA	NA	Current	Healthy	AirwayEpithelialCells	HG-U133_Plus_2	108134
DGM-11066_M0_sm (demographics_pollution)	2890886	DGM-11066	small airway epithelium brushing	NA	NA	NA	NA	Current	Healthy	AirwayEpithelialCells	HG-U133_Plus_2	108134
DGM-11038_M0_sm (demographics_pollution)	2890887	DGM-11038	small airway epithelium brushing	NA	NA	NA	NA	Current	Healthy	AirwayEpithelialCells	HG-U133_Plus_2	108134
DGM-11008_M0_sm (demographics_pollution)	2890888	DGM-11008	small airway epithelium brushing	NA	NA	NA	NA	Current	Healthy	AirwayEpithelialCells	HG-U133_Plus_2	108134
DGM-11047_M0_sm (demographics_pollution)	2890889	DGM-11047	small airway epithelium brushing	NA	NA	NA	NA	Current	Healthy	AirwayEpithelialCells	HG-U133_Plus_2	108134
DGM-11062_M0_sm (demographics_pollution)	2890890	DGM-11062	small airway epithelium brushing	NA	NA	NA	NA	Current	Healthy	AirwayEpithelialCells	HG-U133_Plus_2	108134
DGM-10963_M0_sm (demographics_pollution)	2890891	DGM-10963	small airway epithelium brushing	NA	NA	NA	NA	Current	Healthy	AirwayEpithelialCells	HG-U133_Plus_2	108134
DGM-11111_M0_sm (demographics_pollution)	2890892	DGM-11111	small airway epithelium brushing	NA	NA	NA	NA	Current	Healthy	AirwayEpithelialCells	HG-U133_Plus_2	108134
DGM-10170_M0_sm (demographics_pollution)	2890893	DGM-10170	small airway epithelium brushing	NA	NA	NA	NA	Current	Healthy	AirwayEpithelialCells	HG-U133_Plus_2	108134
DGM-00127_M0_sm (demographics_pollution)	2890894	DGM-00127	small airway epithelium brushing	NA	NA	NA	NA	Current	Healthy	AirwayEpithelialCells	HG-U133_Plus_2	108134
DGM-10948_M0_sm (demographics_pollution)	2890895	DGM-10948	small airway epithelium brushing	NA	NA	NA	NA	Current	Healthy	AirwayEpithelialCells	HG-U133_Plus_2	108134
DGM-00127_M12_sm (demographics_pollution)	2890896	DGM-00127	small airway epithelium brushing	NA	NA	NA	NA	Current	Healthy	AirwayEpithelialCells	HG-U133_Plus_2	108134
DGM-10163_M12_sm (demographics_pollution)	2890897	DGM-10163	small airway epithelium brushing	NA	NA	NA	NA	Current	Healthy	AirwayEpithelialCells	HG-U133_Plus_2	108134
DGM-10163_M3_sm (demographics_pollution)	2890898	DGM-10163	small airway epithelium brushing	NA	NA	NA	NA	Current	Healthy	AirwayEpithelialCells	HG-U133_Plus_2	108134
DGM-10163_M6_sm (demographics_pollution)	2890899	DGM-10163	small airway epithelium brushing	NA	NA	NA	NA	Current	Healthy	AirwayEpithelialCells	HG-U133_Plus_2	108134
DGM-10180_M3_sm (demographics_pollution)	2890900	DGM-10180	small airway epithelium brushing	NA	NA	NA	NA	Current	Healthy	AirwayEpithelialCells	HG-U133_Plus_2	108134
DGM-10180_M6_sm (demographics_pollution)	2890901	DGM-10180	small airway epithelium brushing	NA	NA	NA	NA	Current	Healthy	AirwayEpithelialCells	HG-U133_Plus_2	108134
DGM-10201_M12_sm (demographics_pollution)	2890902	DGM-10201	small airway epithelium brushing	NA	NA	NA	NA	Current	Healthy	AirwayEpithelialCells	HG-U133_Plus_2	108134
DGM-10201_M3_sm (demographics_pollution)	2890903	DGM-10201	small airway epithelium brushing	NA	NA	NA	NA	Current	Healthy	AirwayEpithelialCells	HG-U133_Plus_2	108134
DGM-10201_M6_sm (demographics_pollution)	2890904	DGM-10201	small airway epithelium brushing	NA	NA	NA	NA	Current	Healthy	AirwayEpithelialCells	HG-U133_Plus_2	108134
DGM-10213_M12_sm (demographics_pollution)	2890905	DGM-10213	small airway epithelium brushing	NA	NA	NA	NA	Current	Healthy	AirwayEpithelialCells	HG-U133_Plus_2	108134
DGM-10213_M3_sm (demographics_pollution)	2890906	DGM-10213	small airway epithelium brushing	NA	NA	NA	NA	Current	Healthy	AirwayEpithelialCells	HG-U133_Plus_2	108134
DGM-10213_M6_sm (demographics_pollution)	2890907	DGM-10213	small airway epithelium brushing	NA	NA	NA	NA	Current	Healthy	AirwayEpithelialCells	HG-U133_Plus_2	108134
DGM-10217_M12_sm (demographics_pollution)	2890908	DGM-10217	small airway epithelium brushing	NA	NA	NA	NA	Current	Healthy	AirwayEpithelialCells	HG-U133_Plus_2	108134
DGM-10217_M3_sm (demographics_pollution)	2890909	DGM-10217	small airway epithelium brushing	NA	NA	NA	NA	Current	Healthy	AirwayEpithelialCells	HG-U133_Plus_2	108134
DGM-10217_M6_sm (demographics_pollution)	2890910	DGM-10217	small airway epithelium brushing	NA	NA	NA	NA	Current	Healthy	AirwayEpithelialCells	HG-U133_Plus_2	108134
DGM-10225_M3_sm (demographics_pollution)	2890911	DGM-10225	small airway epithelium brushing	NA	NA	NA	NA	Current	Healthy	AirwayEpithelialCells	HG-U133_Plus_2	108134
DGM-10225_M6_sm (demographics_pollution)	2890912	DGM-10225	small airway epithelium brushing	NA	NA	NA	NA	Current	Healthy	AirwayEpithelialCells	HG-U133_Plus_2	108134
DGM-10282_M12_sm (demographics_pollution)	2890913	DGM-10282	small airway epithelium brushing	NA	NA	NA	NA	Current	Healthy	AirwayEpithelialCells	HG-U133_Plus_2	108134
DGM-10282_M3_sm (demographics_pollution)	2890914	DGM-10282	small airway epithelium brushing	NA	NA	NA	NA	Current	Healthy	AirwayEpithelialCells	HG-U133_Plus_2	108134
DGM-10282_M6_sm (demographics_pollution)	2890915	DGM-10282	small airway epithelium brushing	NA	NA	NA	NA	Current	Healthy	AirwayEpithelialCells	HG-U133_Plus_2	108134
DGM-10316_M3_sm (demographics_pollution)	2890916	DGM-10316	small airway epithelium brushing	NA	NA	NA	NA	Current	Healthy	AirwayEpithelialCells	HG-U133_Plus_2	108134
DGM-10316_M6_sm (demographics_pollution)	2890917	DGM-10316	small airway epithelium brushing	NA	NA	NA	NA	Current	Healthy	AirwayEpithelialCells	HG-U133_Plus_2	108134
DGM-10351_M12_sm (demographics_pollution)	2890918	DGM-10351	small airway epithelium brushing	NA	NA	NA	NA	Current	Healthy	AirwayEpithelialCells	HG-U133_Plus_2	108134
DGM-10351_M3_sm (demographics_pollution)	2890919	DGM-10351	small airway epithelium brushing	NA	NA	NA	NA	Current	Healthy	AirwayEpithelialCells	HG-U133_Plus_2	108134
DGM-10351_M6_sm (demographics_pollution)	2890920	DGM-10351	small airway epithelium brushing	NA	NA	NA	NA	Current	Healthy	AirwayEpithelialCells	HG-U133_Plus_2	108134
DGM-10358_M12_sm (demographics_pollution)	2890921	DGM-10358	small airway epithelium brushing	NA	NA	NA	NA	Current	Healthy	AirwayEpithelialCells	HG-U133_Plus_2	108134
DGM-10368_M6_sm (demographics_pollution)	2890922	DGM-10368	small airway epithelium brushing	NA	NA	NA	NA	Current	Healthy	AirwayEpithelialCells	HG-U133_Plus_2	108134
DGM-10369_M12_sm (demographics_pollution)	2890923	DGM-10369	small airway epithelium brushing	NA	NA	NA	NA	Current	Healthy	AirwayEpithelialCells	HG-U133_Plus_2	108134
DGM-10369_M3_sm (demographics_pollution)	2890924	DGM-10369	small airway epithelium brushing	NA	NA	NA	NA	Current	Healthy	AirwayEpithelialCells	HG-U133_Plus_2	108134
DGM-10369_M6_sm (demographics_pollution)	2890925	DGM-10369	small airway epithelium brushing	NA	NA	NA	NA	Current	Healthy	AirwayEpithelialCells	HG-U133_Plus_2	108134
DGM-10374_M12_sm (demographics_pollution)	2890926	DGM-10374	small airway epithelium brushing	NA	NA	NA	NA	Current	Healthy	AirwayEpithelialCells	HG-U133_Plus_2	108134
DGM-10374_M3_sm (demographics_pollution)	2890927	DGM-10374	small airway epithelium brushing	NA	NA	NA	NA	Current	Healthy	AirwayEpithelialCells	HG-U133_Plus_2	108134
DGM-10374_M6_sm (demographics_pollution)	2890928	DGM-10374	small airway epithelium brushing	NA	NA	NA	NA	Current	Healthy	AirwayEpithelialCells	HG-U133_Plus_2	108134
DGM-10395_M3_sm (demographics_pollution)	2890929	DGM-10395	small airway epithelium brushing	NA	NA	NA	NA	Current	Healthy	AirwayEpithelialCells	HG-U133_Plus_2	108134
DGM-10395_M6_sm (demographics_pollution)	2890930	DGM-10395	small airway epithelium brushing	NA	NA	NA	NA	Current	Healthy	AirwayEpithelialCells	HG-U133_Plus_2	108134
DGM-10518_M3_sm (demographics_pollution)	2890931	DGM-10518	small airway epithelium brushing	NA	NA	NA	NA	Current	Healthy	AirwayEpithelialCells	HG-U133_Plus_2	108134
DGM-10518_M6_sm (demographics_pollution)	2890932	DGM-10518	small airway epithelium brushing	NA	NA	NA	NA	Current	Healthy	AirwayEpithelialCells	HG-U133_Plus_2	108134
DGM-10519_M12_sm (demographics_pollution)	2890933	DGM-10519	small airway epithelium brushing	NA	NA	NA	NA	Current	Healthy	AirwayEpithelialCells	HG-U133_Plus_2	108134
DGM-10519_M3_sm (demographics_pollution)	2890934	DGM-10519	small airway epithelium brushing	NA	NA	NA	NA	Current	Healthy	AirwayEpithelialCells	HG-U133_Plus_2	108134
DGM-10519_M6_sm (demographics_pollution)	2890935	DGM-10519	small airway epithelium brushing	NA	NA	NA	NA	Current	Healthy	AirwayEpithelialCells	HG-U133_Plus_2	108134
DGM-10522_M12_sm (demographics_pollution)	2890936	DGM-10522	small airway epithelium brushing	NA	NA	NA	NA	Current	Healthy	AirwayEpithelialCells	HG-U133_Plus_2	108134
DGM-10522_M3_sm (demographics_pollution)	2890937	DGM-10522	small airway epithelium brushing	NA	NA	NA	NA	Current	Healthy	AirwayEpithelialCells	HG-U133_Plus_2	108134
DGM-10522_M6_sm (demographics_pollution)	2890938	DGM-10522	small airway epithelium brushing	NA	NA	NA	NA	Current	Healthy	AirwayEpithelialCells	HG-U133_Plus_2	108134
DGM-10569_M12_sm (demographics_pollution)	2890939	DGM-10569	small airway epithelium brushing	NA	NA	NA	NA	Current	Healthy	AirwayEpithelialCells	HG-U133_Plus_2	108134
DGM-10569_M6_sm (demographics_pollution)	2890940	DGM-10569	small airway epithelium brushing	NA	NA	NA	NA	Current	Healthy	AirwayEpithelialCells	HG-U133_Plus_2	108134
DGM-10571_M3_sm (demographics_pollution)	2890941	DGM-10571	small airway epithelium brushing	NA	NA	NA	NA	Current	Healthy	AirwayEpithelialCells	HG-U133_Plus_2	108134
DGM-10573_M12_sm (demographics_pollution)	2890942	DGM-10573	small airway epithelium brushing	NA	NA	NA	NA	Current	Healthy	AirwayEpithelialCells	HG-U133_Plus_2	108134
DGM-10573_M3_sm (demographics_pollution)	2890943	DGM-10573	small airway epithelium brushing	NA	NA	NA	NA	Current	Healthy	AirwayEpithelialCells	HG-U133_Plus_2	108134
DGM-10573_M6_sm (demographics_pollution)	2890944	DGM-10573	small airway epithelium brushing	NA	NA	NA	NA	Current	Healthy	AirwayEpithelialCells	HG-U133_Plus_2	108134
DGM-10595_M12_sm (demographics_pollution)	2890945	DGM-10595	small airway epithelium brushing	NA	NA	NA	NA	Current	Healthy	AirwayEpithelialCells	HG-U133_Plus_2	108134
DGM-10595_M3_sm (demographics_pollution)	2890946	DGM-10595	small airway epithelium brushing	NA	NA	NA	NA	Current	Healthy	AirwayEpithelialCells	HG-U133_Plus_2	108134
DGM-10595_M6_sm (demographics_pollution)	2890947	DGM-10595	small airway epithelium brushing	NA	NA	NA	NA	Current	Healthy	AirwayEpithelialCells	HG-U133_Plus_2	108134
DGM-10625_M12_sm (demographics_pollution)	2890948	DGM-10625	small airway epithelium brushing	NA	NA	NA	NA	Current	Healthy	AirwayEpithelialCells	HG-U133_Plus_2	108134
DGM-10625_M3_sm (demographics_pollution)	2890949	DGM-10625	small airway epithelium brushing	NA	NA	NA	NA	Current	Healthy	AirwayEpithelialCells	HG-U133_Plus_2	108134
DGM-10625_M6_sm (demographics_pollution)	2890950	DGM-10625	small airway epithelium brushing	NA	NA	NA	NA	Current	Healthy	AirwayEpithelialCells	HG-U133_Plus_2	108134
DGM-10661_M12_sm (demographics_pollution)	2890951	DGM-10661	small airway epithelium brushing	NA	NA	NA	NA	Current	Healthy	AirwayEpithelialCells	HG-U133_Plus_2	108134
DGM-10661_M3_sm (demographics_pollution)	2890952	DGM-10661	small airway epithelium brushing	NA	NA	NA	NA	Current	Healthy	AirwayEpithelialCells	HG-U133_Plus_2	108134
DGM-10661_M6_sm (demographics_pollution)	2890953	DGM-10661	small airway epithelium brushing	NA	NA	NA	NA	Current	Healthy	AirwayEpithelialCells	HG-U133_Plus_2	108134
DGM-10698_M12_sm (demographics_pollution)	2890954	DGM-10698	small airway epithelium brushing	NA	NA	NA	NA	Current	Healthy	AirwayEpithelialCells	HG-U133_Plus_2	108134
DGM-10704_M12_sm (demographics_pollution)	2890955	DGM-10704	small airway epithelium brushing	NA	NA	NA	NA	Current	Healthy	AirwayEpithelialCells	HG-U133_Plus_2	108134
DGM-10704_M3_sm (demographics_pollution)	2890956	DGM-10704	small airway epithelium brushing	NA	NA	NA	NA	Current	Healthy	AirwayEpithelialCells	HG-U133_Plus_2	108134
DGM-10731_M12_sm (demographics_pollution)	2890957	DGM-10731	small airway epithelium brushing	NA	NA	NA	NA	Current	Healthy	AirwayEpithelialCells	HG-U133_Plus_2	108134
DGM-10731_M3_sm (demographics_pollution)	2890958	DGM-10731	small airway epithelium brushing	NA	NA	NA	NA	Current	Healthy	AirwayEpithelialCells	HG-U133_Plus_2	108134
DGM-10731_M6_sm (demographics_pollution)	2890959	DGM-10731	small airway epithelium brushing	NA	NA	NA	NA	Current	Healthy	AirwayEpithelialCells	HG-U133_Plus_2	108134
DGM-10732_M12_sm (demographics_pollution)	2890960	DGM-10732	small airway epithelium brushing	NA	NA	NA	NA	Current	Healthy	AirwayEpithelialCells	HG-U133_Plus_2	108134
DGM-10732_M3_sm (demographics_pollution)	2890961	DGM-10732	small airway epithelium brushing	NA	NA	NA	NA	Current	Healthy	AirwayEpithelialCells	HG-U133_Plus_2	108134
DGM-10732_M6_sm (demographics_pollution)	2890962	DGM-10732	small airway epithelium brushing	NA	NA	NA	NA	Current	Healthy	AirwayEpithelialCells	HG-U133_Plus_2	108134
DGM-10757_M3_sm (demographics_pollution)	2890963	DGM-10757	small airway epithelium brushing	NA	NA	NA	NA	Current	Healthy	AirwayEpithelialCells	HG-U133_Plus_2	108134
DGM-10757_M6_sm (demographics_pollution)	2890964	DGM-10757	small airway epithelium brushing	NA	NA	NA	NA	Current	Healthy	AirwayEpithelialCells	HG-U133_Plus_2	108134
DGM-10768_M12_sm (demographics_pollution)	2890965	DGM-10768	small airway epithelium brushing	NA	NA	NA	NA	Current	Healthy	AirwayEpithelialCells	HG-U133_Plus_2	108134
DGM-10768_M3_sm (demographics_pollution)	2890966	DGM-10768	small airway epithelium brushing	NA	NA	NA	NA	Current	Healthy	AirwayEpithelialCells	HG-U133_Plus_2	108134
DGM-10768_M6_sm (demographics_pollution)	2890967	DGM-10768	small airway epithelium brushing	NA	NA	NA	NA	Current	Healthy	AirwayEpithelialCells	HG-U133_Plus_2	108134
DGM-10808_M12_sm (demographics_pollution)	2890968	DGM-10808	small airway epithelium brushing	NA	NA	NA	NA	Current	Healthy	AirwayEpithelialCells	HG-U133_Plus_2	108134
DGM-10844_M12_sm (demographics_pollution)	2890969	DGM-10844	small airway epithelium brushing	NA	NA	NA	NA	Current	Healthy	AirwayEpithelialCells	HG-U133_Plus_2	108134
DGM-10844_M3_sm (demographics_pollution)	2890970	DGM-10844	small airway epithelium brushing	NA	NA	NA	NA	Current	Healthy	AirwayEpithelialCells	HG-U133_Plus_2	108134
DGM-10844_M6_sm (demographics_pollution)	2890971	DGM-10844	small airway epithelium brushing	NA	NA	NA	NA	Current	Healthy	AirwayEpithelialCells	HG-U133_Plus_2	108134
DGM-10851_M12_sm (demographics_pollution)	2890972	DGM-10851	small airway epithelium brushing	NA	NA	NA	NA	Current	Healthy	AirwayEpithelialCells	HG-U133_Plus_2	108134
DGM-10851_M3_sm (demographics_pollution)	2890973	DGM-10851	small airway epithelium brushing	NA	NA	NA	NA	Current	Healthy	AirwayEpithelialCells	HG-U133_Plus_2	108134
DGM-10851_M6_sm (demographics_pollution)	2890974	DGM-10851	small airway epithelium brushing	NA	NA	NA	NA	Current	Healthy	AirwayEpithelialCells	HG-U133_Plus_2	108134
DGM-10869_M12_sm (demographics_pollution)	2890975	DGM-10869	small airway epithelium brushing	NA	NA	NA	NA	Current	Healthy	AirwayEpithelialCells	HG-U133_Plus_2	108134
DGM-10869_M3_sm (demographics_pollution)	2890976	DGM-10869	small airway epithelium brushing	NA	NA	NA	NA	Current	Healthy	AirwayEpithelialCells	HG-U133_Plus_2	108134
DGM-10869_M6_sm (demographics_pollution)	2890977	DGM-10869	small airway epithelium brushing	NA	NA	NA	NA	Current	Healthy	AirwayEpithelialCells	HG-U133_Plus_2	108134
DGM-10880_M3_sm (demographics_pollution)	2890978	DGM-10880	small airway epithelium brushing	NA	NA	NA	NA	Current	Healthy	AirwayEpithelialCells	HG-U133_Plus_2	108134
DGM-10880_M6_sm (demographics_pollution)	2890979	DGM-10880	small airway epithelium brushing	NA	NA	NA	NA	Current	Healthy	AirwayEpithelialCells	HG-U133_Plus_2	108134
DGM-10901_M12_sm (demographics_pollution)	2890980	DGM-10901	small airway epithelium brushing	NA	NA	NA	NA	Current	Healthy	AirwayEpithelialCells	HG-U133_Plus_2	108134
DGM-10901_M3_sm (demographics_pollution)	2890981	DGM-10901	small airway epithelium brushing	NA	NA	NA	NA	Current	Healthy	AirwayEpithelialCells	HG-U133_Plus_2	108134
DGM-10901_M6_sm (demographics_pollution)	2890982	DGM-10901	small airway epithelium brushing	NA	NA	NA	NA	Current	Healthy	AirwayEpithelialCells	HG-U133_Plus_2	108134
DGM-10906_M12_sm (demographics_pollution)	2890983	DGM-10906	small airway epithelium brushing	NA	NA	NA	NA	Current	Healthy	AirwayEpithelialCells	HG-U133_Plus_2	108134
DGM-10906_M3_sm (demographics_pollution)	2890984	DGM-10906	small airway epithelium brushing	NA	NA	NA	NA	Current	Healthy	AirwayEpithelialCells	HG-U133_Plus_2	108134
DGM-10906_M6_sm (demographics_pollution)	2890985	DGM-10906	small airway epithelium brushing	NA	NA	NA	NA	Current	Healthy	AirwayEpithelialCells	HG-U133_Plus_2	108134
DGM-10907_M6_sm (demographics_pollution)	2890986	DGM-10907	small airway epithelium brushing	NA	NA	NA	NA	Current	Healthy	AirwayEpithelialCells	HG-U133_Plus_2	108134
DGM-10922_M3_sm (demographics_pollution)	2890987	DGM-10922	small airway epithelium brushing	NA	NA	NA	NA	Current	Healthy	AirwayEpithelialCells	HG-U133_Plus_2	108134
DGM-10922_M6_sm (demographics_pollution)	2890988	DGM-10922	small airway epithelium brushing	NA	NA	NA	NA	Current	Healthy	AirwayEpithelialCells	HG-U133_Plus_2	108134
DGM-10986_M12_sm (demographics_pollution)	2890989	DGM-10986	small airway epithelium brushing	NA	NA	NA	NA	Current	Healthy	AirwayEpithelialCells	HG-U133_Plus_2	108134
DGM-10986_M3_sm (demographics_pollution)	2890990	DGM-10986	small airway epithelium brushing	NA	NA	NA	NA	Current	Healthy	AirwayEpithelialCells	HG-U133_Plus_2	108134
DGM-10986_M6_sm (demographics_pollution)	2890991	DGM-10986	small airway epithelium brushing	NA	NA	NA	NA	Current	Healthy	AirwayEpithelialCells	HG-U133_Plus_2	108134
DGM-11016_M12_sm (demographics_pollution)	2890992	DGM-11016	small airway epithelium brushing	NA	NA	NA	NA	Current	Healthy	AirwayEpithelialCells	HG-U133_Plus_2	108134
DGM-11016_M3_sm (demographics_pollution)	2890993	DGM-11016	small airway epithelium brushing	NA	NA	NA	NA	Current	Healthy	AirwayEpithelialCells	HG-U133_Plus_2	108134
DGM-11016_M6_sm (demographics_pollution)	2890994	DGM-11016	small airway epithelium brushing	NA	NA	NA	NA	Current	Healthy	AirwayEpithelialCells	HG-U133_Plus_2	108134
DGM-11038_M12_sm (demographics_pollution)	2890995	DGM-11038	small airway epithelium brushing	NA	NA	NA	NA	Current	Healthy	AirwayEpithelialCells	HG-U133_Plus_2	108134
DGM-11038_M3_sm (demographics_pollution)	2890996	DGM-11038	small airway epithelium brushing	NA	NA	NA	NA	Current	Healthy	AirwayEpithelialCells	HG-U133_Plus_2	108134
DGM-11038_M6_sm (demographics_pollution)	2890997	DGM-11038	small airway epithelium brushing	NA	NA	NA	NA	Current	Healthy	AirwayEpithelialCells	HG-U133_Plus_2	108134
DGM-11066_M12_sm (demographics_pollution)	2890998	DGM-11066	small airway epithelium brushing	NA	NA	NA	NA	Current	Healthy	AirwayEpithelialCells	HG-U133_Plus_2	108134
DGM-11066_M3_sm (demographics_pollution)	2890999	DGM-11066	small airway epithelium brushing	NA	NA	NA	NA	Current	Healthy	AirwayEpithelialCells	HG-U133_Plus_2	108134
DGM-11066_M6_sm (demographics_pollution)	2891000	DGM-11066	small airway epithelium brushing	NA	NA	NA	NA	Current	Healthy	AirwayEpithelialCells	HG-U133_Plus_2	108134
DGM-11111_M12_sm (demographics_pollution)	2891001	DGM-11111	small airway epithelium brushing	NA	NA	NA	NA	Current	Healthy	AirwayEpithelialCells	HG-U133_Plus_2	108134
DGM-11111_M6_sm (demographics_pollution)	2891002	DGM-11111	small airway epithelium brushing	NA	NA	NA	NA	Current	Healthy	AirwayEpithelialCells	HG-U133_Plus_2	108134
1563	912197	AS_COPD_D8_1563	bronchial brushing, current smoker, COPD	40	NA	57	Male	Current	COPD	AirwayEpithelialCells	HuGene-1_0-st-v1	37147
1593	912198	AS_COPD_A7_1593	bronchial brushing, current smoker, COPD	49	NA	61	Male	Current	COPD	AirwayEpithelialCells	HuGene-1_0-st-v1	37147
8000604	912202	AS_SL_A6_604	bronchial brushing, current smoker, COPD	30	NA	50	Male	Current	COPD	AirwayEpithelialCells	HuGene-1_0-st-v1	37147
9000161	912203	AS_SL161	bronchial brushing, current smoker, COPD	54	NA	60	Male	Current	COPD	AirwayEpithelialCells	HuGene-1_0-st-v1	37147
8000363	912204	AS_SL_A3_363	bronchial brushing, current smoker, COPD	34	NA	60	Male	Current	COPD	AirwayEpithelialCells	HuGene-1_0-st-v1	37147
9000057	912207	AS_SL_D3_57	bronchial brushing, current smoker, COPD	53	NA	68	Female	Current	COPD	AirwayEpithelialCells	HuGene-1_0-st-v1	37147
1658	912211	AS_COPD_B4_1658	bronchial brushing, current smoker, COPD	NA	NA	63	Female	Current	COPD	AirwayEpithelialCells	HuGene-1_0-st-v1	37147
8000284	912212	AS_SL_A5_284	bronchial brushing, current smoker, COPD	53	NA	67	Male	Current	COPD	AirwayEpithelialCells	HuGene-1_0-st-v1	37147
1116	912216	AS_COPD_D_B2_1116	bronchial brushing, current smoker, COPD	NA	NA	56	Male	Current	COPD	AirwayEpithelialCells	HuGene-1_0-st-v1	37147
8000431	912218	AS_SL431	bronchial brushing, current smoker, COPD	43	NA	63	Male	Current	COPD	AirwayEpithelialCells	HuGene-1_0-st-v1	37147
1584	912219	AS_COPD_A_B1_1584	bronchial brushing, current smoker, COPD	57	NA	61	Female	Current	COPD	AirwayEpithelialCells	HuGene-1_0-st-v1	37147
1458	912226	AS_COPD_D7_1458	bronchial brushing, current smoker, COPD	79	NA	71	Male	Current	COPD	AirwayEpithelialCells	HuGene-1_0-st-v1	37147
9000053	912227	AS_SL_D2_53	bronchial brushing, current smoker, COPD	57	NA	72	Male	Current	COPD	AirwayEpithelialCells	HuGene-1_0-st-v1	37147
1777	912228	AS_COPD_E1_1777	bronchial brushing, current smoker, COPD	81	NA	68	Male	Current	COPD	AirwayEpithelialCells	HuGene-1_0-st-v1	37147
9000065	912230	AS_SL_A1_65	bronchial brushing, current smoker, COPD	40	NA	57	Male	Current	COPD	AirwayEpithelialCells	HuGene-1_0-st-v1	37147
1153	912238	AS_COPD_C_A1_1153	bronchial brushing, current smoker, COPD	NA	NA	59	Female	Current	COPD	AirwayEpithelialCells	HuGene-1_0-st-v1	37147
9000257	912240	AS_SL_A4_257	bronchial brushing, current smoker, COPD	41	NA	63	Female	Current	COPD	AirwayEpithelialCells	HuGene-1_0-st-v1	37147
9000105	912243	AS_SL_A3_105	bronchial brushing, current smoker, COPD	58	NA	74	Female	Current	COPD	AirwayEpithelialCells	HuGene-1_0-st-v1	37147
1396	912244	AS_COPD_A_A7_1396	bronchial brushing, current smoker, COPD	NA	NA	54	Female	Current	COPD	AirwayEpithelialCells	HuGene-1_0-st-v1	37147
5000141	912249	AS_COPD_D_A7_5000141	bronchial brushing, current smoker, COPD	52	NA	69	Female	Current	COPD	AirwayEpithelialCells	HuGene-1_0-st-v1	37147
1312	912251	AS_COPD_C_A2_1312	bronchial brushing, current smoker, COPD	NA	NA	73	Female	Current	COPD	AirwayEpithelialCells	HuGene-1_0-st-v1	37147
9000269	912256	AS_SL_D5_269	bronchial brushing, current smoker, COPD	20	NA	54	Male	Current	COPD	AirwayEpithelialCells	HuGene-1_0-st-v1	37147
8000447	912262	AS_SL447	bronchial brushing, current smoker, COPD	43	NA	66	Female	Current	COPD	AirwayEpithelialCells	HuGene-1_0-st-v1	37147
5000441	912270	AS_COPD_D_B1_5000441	bronchial brushing, current smoker, COPD	34	NA	52	Female	Current	COPD	AirwayEpithelialCells	HuGene-1_0-st-v1	37147
8000443	912271	AS_SL443	bronchial brushing, current smoker, COPD	52	NA	73	Male	Current	COPD	AirwayEpithelialCells	HuGene-1_0-st-v1	37147
8000532	912272	AS_SL_D7_532	bronchial brushing, current smoker, COPD	51	NA	66	Female	Current	COPD	AirwayEpithelialCells	HuGene-1_0-st-v1	37147
8000516	912274	AS_SL516	bronchial brushing, current smoker, COPD	47	NA	64	Female	Current	COPD	AirwayEpithelialCells	HuGene-1_0-st-v1	37147
5000194	912277	AS_COPD_D_A4_5000194	bronchial brushing, current smoker, COPD	31	NA	54	Male	Current	COPD	AirwayEpithelialCells	HuGene-1_0-st-v1	37147
5000456	912279	AS_COPD_C_B1_5000456	bronchial brushing, current smoker, COPD	48	NA	66	Male	Current	COPD	AirwayEpithelialCells	HuGene-1_0-st-v1	37147
9000129	912280	AS_SL_A4_129	bronchial brushing, current smoker, COPD	35	NA	61	Female	Current	COPD	AirwayEpithelialCells	HuGene-1_0-st-v1	37147
1758	912284	AS_COPD_E7_1758	bronchial brushing, current smoker, no COPD	56	NA	73	Male	Current	Healthy	AirwayEpithelialCells	HuGene-1_0-st-v1	37147
9000077	912285	AS_SL77	bronchial brushing, current smoker, no COPD	51	NA	67	Male	Current	Healthy	AirwayEpithelialCells	HuGene-1_0-st-v1	37147
8000572	912287	AS_SL_C6_572	bronchial brushing, current smoker, no COPD	50	NA	63	Female	Current	Healthy	AirwayEpithelialCells	HuGene-1_0-st-v1	37147
1305	912288	AS_COPD_C6_1305	bronchial brushing, current smoker, no COPD	NA	NA	67	Female	Current	Healthy	AirwayEpithelialCells	HuGene-1_0-st-v1	37147
9000033	912291	AS_SL_E1_33	bronchial brushing, current smoker, no COPD	42	NA	55	Male	Current	Healthy	AirwayEpithelialCells	HuGene-1_0-st-v1	37147
8000488	912292	AS_SL_C4_488	bronchial brushing, current smoker, no COPD	47	NA	72	Male	Current	Healthy	AirwayEpithelialCells	HuGene-1_0-st-v1	37147
8000411	912294	AS_SL411	bronchial brushing, current smoker, no COPD	20	NA	71	Female	Current	Healthy	AirwayEpithelialCells	HuGene-1_0-st-v1	37147
8000427	912298	AS_SL427	bronchial brushing, current smoker, no COPD	36	NA	70	Female	Current	Healthy	AirwayEpithelialCells	HuGene-1_0-st-v1	37147
9000181	912299	AS_SL181	bronchial brushing, current smoker, no COPD	38	NA	53	Female	Current	Healthy	AirwayEpithelialCells	HuGene-1_0-st-v1	37147
9000017	912303	AS_SL_D8_17	bronchial brushing, current smoker, no COPD	37	NA	60	Female	Current	Healthy	AirwayEpithelialCells	HuGene-1_0-st-v1	37147
8000548	912305	AS_SL_F5_548	bronchial brushing, current smoker, no COPD	38	NA	60	Male	Current	Healthy	AirwayEpithelialCells	HuGene-1_0-st-v1	37147
9000169	912306	AS_SL169	bronchial brushing, current smoker, no COPD	47	NA	62	Male	Current	Healthy	AirwayEpithelialCells	HuGene-1_0-st-v1	37147
8000552	912308	AS_SL_C3_552	bronchial brushing, current smoker, no COPD	30	NA	62	Male	Current	Healthy	AirwayEpithelialCells	HuGene-1_0-st-v1	37147
9000241	912311	AS_SL241	bronchial brushing, current smoker, no COPD	32	NA	64	Male	Current	Healthy	AirwayEpithelialCells	HuGene-1_0-st-v1	37147
8000407	912312	AS_SL407	bronchial brushing, current smoker, no COPD	58	NA	64	Male	Current	Healthy	AirwayEpithelialCells	HuGene-1_0-st-v1	37147
8000584	912314	AS_SL_C5_584	bronchial brushing, current smoker, no COPD	43	NA	59	Male	Current	Healthy	AirwayEpithelialCells	HuGene-1_0-st-v1	37147
1566	912315	AS_COPD_C1_1566	bronchial brushing, current smoker, no COPD	NA	NA	56	Female	Current	Healthy	AirwayEpithelialCells	HuGene-1_0-st-v1	37147
9000133	912321	AS_SL133	bronchial brushing, current smoker, no COPD	45	NA	62	Male	Current	Healthy	AirwayEpithelialCells	HuGene-1_0-st-v1	37147
1128	912324	AS_COPD_A_B5_1128	bronchial brushing, current smoker, no COPD	NA	NA	68	Female	Current	Healthy	AirwayEpithelialCells	HuGene-1_0-st-v1	37147
8000463	912329	AS_SL_B8_463	bronchial brushing, current smoker, no COPD	52	NA	64	Female	Current	Healthy	AirwayEpithelialCells	HuGene-1_0-st-v1	37147
1684	912331	AS_COPD_A_C1_1684	bronchial brushing, current smoker, no COPD	NA	NA	68	Female	Current	Healthy	AirwayEpithelialCells	HuGene-1_0-st-v1	37147
9000201	912333	AS_SL_E7_201	bronchial brushing, current smoker, no COPD	41	NA	57	Male	Current	Healthy	AirwayEpithelialCells	HuGene-1_0-st-v1	37147
1325	912334	AS_COPD_C7_1325	bronchial brushing, current smoker, no COPD	NA	NA	73	Male	Current	Healthy	AirwayEpithelialCells	HuGene-1_0-st-v1	37147
8000439	912336	AS_SL_C2_439	bronchial brushing, current smoker, no COPD	42	NA	66	Male	Current	Healthy	AirwayEpithelialCells	HuGene-1_0-st-v1	37147
8000556	912337	AS_SL_F6_556	bronchial brushing, current smoker, no COPD	48	NA	63	Female	Current	Healthy	AirwayEpithelialCells	HuGene-1_0-st-v1	37147
9000081	912338	AS_SL_B2_81	bronchial brushing, current smoker, no COPD	13	NA	66	Female	Current	Healthy	AirwayEpithelialCells	HuGene-1_0-st-v1	37147
9000193	912339	AS_SL_B4_193	bronchial brushing, current smoker, no COPD	47	NA	62	Female	Current	Healthy	AirwayEpithelialCells	HuGene-1_0-st-v1	37147
9000206	912340	AS_SL_B5_206	bronchial brushing, current smoker, no COPD	24	NA	66	Female	Current	Healthy	AirwayEpithelialCells	HuGene-1_0-st-v1	37147
9000225	912341	AS_SL225	bronchial brushing, current smoker, no COPD	71	NA	61	Male	Current	Healthy	AirwayEpithelialCells	HuGene-1_0-st-v1	37147
1051	912343	AS_COPD_C5_1051	bronchial brushing, current smoker, no COPD	NA	NA	50	Male	Current	Healthy	AirwayEpithelialCells	HuGene-1_0-st-v1	37147
8000435	912347	AS_SL435	bronchial brushing, current smoker, no COPD	61	NA	61	Female	Current	Healthy	AirwayEpithelialCells	HuGene-1_0-st-v1	37147
9000069	912348	AS_SL_E2_69	bronchial brushing, current smoker, no COPD	43	NA	58	Male	Current	Healthy	AirwayEpithelialCells	HuGene-1_0-st-v1	37147
9000157	912349	AS_SL_B2_157	bronchial brushing, current smoker, no COPD	46	NA	62	Male	Current	Healthy	AirwayEpithelialCells	HuGene-1_0-st-v1	37147
9000262	912350	AS_SL262	bronchial brushing, current smoker, no COPD	47	NA	66	Female	Current	Healthy	AirwayEpithelialCells	HuGene-1_0-st-v1	37147
8000451	912354	AS_SL451	bronchial brushing, current smoker, no COPD	67	NA	65	Female	Current	Healthy	AirwayEpithelialCells	HuGene-1_0-st-v1	37147
8000272	912360	AS_SL_B8_272	bronchial brushing, current smoker, no COPD	48	NA	77	Female	Current	Healthy	AirwayEpithelialCells	HuGene-1_0-st-v1	37147
8000459	912361	AS_SL459	bronchial brushing, current smoker, no COPD	42	NA	69	Female	Current	Healthy	AirwayEpithelialCells	HuGene-1_0-st-v1	37147
8000502	912362	AS_SL502	bronchial brushing, current smoker, no COPD	54	NA	72	Female	Current	Healthy	AirwayEpithelialCells	HuGene-1_0-st-v1	37147
9000229	912365	AS_SL_B3_229	bronchial brushing, current smoker, no COPD	62	NA	56	Female	Current	Healthy	AirwayEpithelialCells	HuGene-1_0-st-v1	37147
9000237	912366	AS_SL237	bronchial brushing, current smoker, no COPD	42	NA	61	Female	Current	Healthy	AirwayEpithelialCells	HuGene-1_0-st-v1	37147
876	912367	AS_COPD_C4_876	bronchial brushing, current smoker, no COPD	NA	NA	51	Female	Current	Healthy	AirwayEpithelialCells	HuGene-1_0-st-v1	37147
4000179	912372	AS_COPD_C_B2_4000179	bronchial brushing, current smoker, no COPD	34	NA	57	Male	Current	Healthy	AirwayEpithelialCells	HuGene-1_0-st-v1	37147
5000019	912373	AS_COPD_D_B7_5000019	bronchial brushing, current smoker, no COPD	52	NA	50	Male	Current	Healthy	AirwayEpithelialCells	HuGene-1_0-st-v1	37147
8000403	912376	AS_SL_F2_403	bronchial brushing, current smoker, no COPD	46	NA	62	Male	Current	Healthy	AirwayEpithelialCells	HuGene-1_0-st-v1	37147
8000524	912377	AS_SL_C1_524	bronchial brushing, current smoker, no COPD	62	NA	64	Male	Current	Healthy	AirwayEpithelialCells	HuGene-1_0-st-v1	37147
8000568	912378	AS_SL_C5_568	bronchial brushing, current smoker, no COPD	35	NA	60	Male	Current	Healthy	AirwayEpithelialCells	HuGene-1_0-st-v1	37147
8000576	912379	AS_SL_F7_576	bronchial brushing, current smoker, no COPD	42	NA	59	Male	Current	Healthy	AirwayEpithelialCells	HuGene-1_0-st-v1	37147
9000113	912381	AS_SL_B3_113	bronchial brushing, current smoker, no COPD	57	NA	54	Female	Current	Healthy	AirwayEpithelialCells	HuGene-1_0-st-v1	37147
8000243	912385	AS_SL_B4_243	bronchial brushing, current smoker, no COPD	32	NA	47	Female	Current	Healthy	AirwayEpithelialCells	HuGene-1_0-st-v1	37147
9000005	912386	AS_SL05	bronchial brushing, current smoker, no COPD	33	NA	64	Female	Current	Healthy	AirwayEpithelialCells	HuGene-1_0-st-v1	37147
1751	912388	AS_COPD_B_B3_1751	bronchial brushing, current smoker, no COPD	NA	NA	60	Male	Current	Healthy	AirwayEpithelialCells	HuGene-1_0-st-v1	37147
8000562	912392	AS_SL_C4_562	bronchial brushing, current smoker, no COPD	59	NA	65	Male	Current	Healthy	AirwayEpithelialCells	HuGene-1_0-st-v1	37147
9000289	912393	AS_SL_B7_289	bronchial brushing, current smoker, no COPD	40	NA	56	Male	Current	Healthy	AirwayEpithelialCells	HuGene-1_0-st-v1	37147
1273	912395	AS_COPD_C2_1273	bronchial brushing, current smoker, no COPD	NA	NA	49	Female	Current	Healthy	AirwayEpithelialCells	HuGene-1_0-st-v1	37147
5000396	912398	AS_COPD_E2_5000396	bronchial brushing, current smoker, no COPD	50	NA	66	Male	Current	Healthy	AirwayEpithelialCells	HuGene-1_0-st-v1	37147
8000246	912401	AS_SL_B5_246	bronchial brushing, current smoker, no COPD	36	NA	57	Female	Current	Healthy	AirwayEpithelialCells	HuGene-1_0-st-v1	37147
9000073	912404	AS_SL73	bronchial brushing, current smoker, no COPD	44	NA	62	Female	Current	Healthy	AirwayEpithelialCells	HuGene-1_0-st-v1	37147
9000109	912406	AS_SL_E3_109	bronchial brushing, current smoker, no COPD	35	NA	62	Male	Current	Healthy	AirwayEpithelialCells	HuGene-1_0-st-v1	37147
1279	912408	AS_COPD_F7_1279	bronchial brushing, current smoker, no COPD	39	NA	62	Female	Current	Healthy	AirwayEpithelialCells	HuGene-1_0-st-v1	37147
1293	912409	AS_COPD_F5_1293	bronchial brushing, current smoker, no COPD	41	NA	61	Male	Current	Healthy	AirwayEpithelialCells	HuGene-1_0-st-v1	37147
8000492	912412	AS_SL492	bronchial brushing, current smoker, no COPD	38	NA	58	Male	Current	Healthy	AirwayEpithelialCells	HuGene-1_0-st-v1	37147
9000277	912415	AS_SL_B6_277	bronchial brushing, current smoker, no COPD	65	NA	61	Female	Current	Healthy	AirwayEpithelialCells	HuGene-1_0-st-v1	37147
8000355	912418	AS_SL355	bronchial brushing, current smoker, no COPD	31	NA	55	Male	Current	Healthy	AirwayEpithelialCells	HuGene-1_0-st-v1	37147
8000588	912424	AS_SL588	bronchial brushing, current smoker, no COPD	43	NA	60	Male	Current	Healthy	AirwayEpithelialCells	HuGene-1_0-st-v1	37147
4000350	912426	AS_COPD_C_B8_4000350	bronchial brushing, current smoker, no COPD	49	NA	65	Female	Current	Healthy	AirwayEpithelialCells	HuGene-1_0-st-v1	37147
6000070	912427	AS_COPD_B8_6000070	bronchial brushing, current smoker, no COPD	47	NA	62	Female	Current	Healthy	AirwayEpithelialCells	HuGene-1_0-st-v1	37147
1698	912432	AS_COPD_B7_1698	bronchial brushing, current smoker, no COPD	34	NA	56	Female	Current	Healthy	AirwayEpithelialCells	HuGene-1_0-st-v1	37147
9000273	912438	AS_SL273_09	bronchial brushing, current smoker, no COPD	45	NA	67	Female	Current	Healthy	AirwayEpithelialCells	HuGene-1_0-st-v1	37147
9000045	912446	AS_SL_A8_45	bronchial brushing, current smoker, no COPD	35	NA	57	Male	Current	Healthy	AirwayEpithelialCells	HuGene-1_0-st-v1	37147
9000021	912199	AS_SL_A2_21	bronchial brushing, ex-smoker, COPD	41	NA	66	Male	Former	COPD	AirwayEpithelialCells	HuGene-1_0-st-v1	37147
4000129	912200	AS_COPD_B3_4000129	bronchial brushing, ex-smoker, COPD	65	NA	71	Male	Former	COPD	AirwayEpithelialCells	HuGene-1_0-st-v1	37147
4000188	912201	AS_COPD_B_A4_4000188	bronchial brushing, ex-smoker, COPD	55	NA	63	Male	Former	COPD	AirwayEpithelialCells	HuGene-1_0-st-v1	37147
2117	912205	AS_COPD_B_A6_2117	bronchial brushing, ex-smoker, COPD	32	NA	66	Female	Former	COPD	AirwayEpithelialCells	HuGene-1_0-st-v1	37147
8000475	912206	AS_SL_A6_475	bronchial brushing, ex-smoker, COPD	48	NA	57	Male	Former	COPD	AirwayEpithelialCells	HuGene-1_0-st-v1	37147
4000270	912208	AS_COPD_D_A1_4000270	bronchial brushing, ex-smoker, COPD	39	NA	59	Male	Former	COPD	AirwayEpithelialCells	HuGene-1_0-st-v1	37147
8000395	912209	AS_SL395	bronchial brushing, ex-smoker, COPD	61	NA	66	Female	Former	COPD	AirwayEpithelialCells	HuGene-1_0-st-v1	37147
4000007	912210	AS_COPD_A_A1_4000007	bronchial brushing, ex-smoker, COPD	42	NA	51	Female	Former	COPD	AirwayEpithelialCells	HuGene-1_0-st-v1	37147
9000037	912213	AS_SL37	bronchial brushing, ex-smoker, COPD	72	NA	62	Male	Former	COPD	AirwayEpithelialCells	HuGene-1_0-st-v1	37147
6000091	912214	AS_COPD_D6_6000091	bronchial brushing, ex-smoker, COPD	67	NA	59	Female	Former	COPD	AirwayEpithelialCells	HuGene-1_0-st-v1	37147
1921	912215	AS_COPD_B_A7_1921	bronchial brushing, ex-smoker, COPD	39	NA	66	Female	Former	COPD	AirwayEpithelialCells	HuGene-1_0-st-v1	37147
4000515	912217	AS_COPD_C_B3_4000515	bronchial brushing, ex-smoker, COPD	58	NA	65	Female	Former	COPD	AirwayEpithelialCells	HuGene-1_0-st-v1	37147
1984	912220	AS_COPD_E3_1984	bronchial brushing, ex-smoker, COPD	95	NA	71	Male	Former	COPD	AirwayEpithelialCells	HuGene-1_0-st-v1	37147
5000075	912221	AS_COPD_D_A5_5000075	bronchial brushing, ex-smoker, COPD	54	NA	60	Female	Former	COPD	AirwayEpithelialCells	HuGene-1_0-st-v1	37147
4000037	912222	AS_COPD_C_A6_4000037	bronchial brushing, ex-smoker, COPD	36	NA	73	Female	Former	COPD	AirwayEpithelialCells	HuGene-1_0-st-v1	37147
9000125	912223	AS_SL125	bronchial brushing, ex-smoker, COPD	39	NA	67	Female	Former	COPD	AirwayEpithelialCells	HuGene-1_0-st-v1	37147
1725	912224	AS_COPD_A_A6_1725	bronchial brushing, ex-smoker, COPD	38	NA	71	Male	Former	COPD	AirwayEpithelialCells	HuGene-1_0-st-v1	37147
4000328	912225	AS_COPD_C_A5_4000328	bronchial brushing, ex-smoker, COPD	31	NA	62	Female	Former	COPD	AirwayEpithelialCells	HuGene-1_0-st-v1	37147
5000532	912229	AS_COPD_D_B3_5000532	bronchial brushing, ex-smoker, COPD	30	NA	71	Female	Former	COPD	AirwayEpithelialCells	HuGene-1_0-st-v1	37147
1931	912231	AS_COPD_A8_1931	bronchial brushing, ex-smoker, COPD	84	NA	72	Male	Former	COPD	AirwayEpithelialCells	HuGene-1_0-st-v1	37147
1521	912232	AS_COPD_A_A5_1521	bronchial brushing, ex-smoker, COPD	26	NA	66	Male	Former	COPD	AirwayEpithelialCells	HuGene-1_0-st-v1	37147
4000536	912233	AS_COPD_C_A7_4000536	bronchial brushing, ex-smoker, COPD	51	NA	71	Male	Former	COPD	AirwayEpithelialCells	HuGene-1_0-st-v1	37147
4000091	912234	AS_COPD_D_A2_4000091	bronchial brushing, ex-smoker, COPD	49	NA	67	Female	Former	COPD	AirwayEpithelialCells	HuGene-1_0-st-v1	37147
5000270	912235	AS_COPD_B2_5000270	bronchial brushing, ex-smoker, COPD	103	NA	66	Male	Former	COPD	AirwayEpithelialCells	HuGene-1_0-st-v1	37147
8000387	912236	AS_SL_A5_387	bronchial brushing, ex-smoker, COPD	156	NA	65	Male	Former	COPD	AirwayEpithelialCells	HuGene-1_0-st-v1	37147
6000037	912237	AS_COPD_D_A8_6000037	bronchial brushing, ex-smoker, COPD	185	NA	73	Male	Former	COPD	AirwayEpithelialCells	HuGene-1_0-st-v1	37147
8000455	912239	AS_SL455	bronchial brushing, ex-smoker, COPD	51	NA	64	Male	Former	COPD	AirwayEpithelialCells	HuGene-1_0-st-v1	37147
8000279	912241	AS_SL279	bronchial brushing, ex-smoker, COPD	47	NA	71	Male	Former	COPD	AirwayEpithelialCells	HuGene-1_0-st-v1	37147
5000314	912242	AS_COPD_B_B2_5000314	bronchial brushing, ex-smoker, COPD	41	NA	61	Male	Former	COPD	AirwayEpithelialCells	HuGene-1_0-st-v1	37147
1804	912245	AS_COPD_B_A2_1804	bronchial brushing, ex-smoker, COPD	60	NA	73	Male	Former	COPD	AirwayEpithelialCells	HuGene-1_0-st-v1	37147
1853	912246	AS_COPD_B_A5_1853	bronchial brushing, ex-smoker, COPD	42	NA	64	Male	Former	COPD	AirwayEpithelialCells	HuGene-1_0-st-v1	37147
4000670	912247	AS_COPD_C_C4_4000670	bronchial brushing, ex-smoker, COPD	77	NA	67	Male	Former	COPD	AirwayEpithelialCells	HuGene-1_0-st-v1	37147
2064	912248	AS_COPD_C_A3_2064	bronchial brushing, ex-smoker, COPD	30	NA	61	Male	Former	COPD	AirwayEpithelialCells	HuGene-1_0-st-v1	37147
6000001	912250	AS_COPD_D_D1_6000001	bronchial brushing, ex-smoker, COPD	50	NA	70	Male	Former	COPD	AirwayEpithelialCells	HuGene-1_0-st-v1	37147
1543	912252	AS_COPD_A_B6_1543	bronchial brushing, ex-smoker, COPD	36	NA	68	Male	Former	COPD	AirwayEpithelialCells	HuGene-1_0-st-v1	37147
8000399	912253	AS_SL399	bronchial brushing, ex-smoker, COPD	80	NA	56	Female	Former	COPD	AirwayEpithelialCells	HuGene-1_0-st-v1	37147
8000512	912254	AS_SL_D6_512	bronchial brushing, ex-smoker, COPD	52	NA	58	Male	Former	COPD	AirwayEpithelialCells	HuGene-1_0-st-v1	37147
9000025	912255	AS_SL_D1_25	bronchial brushing, ex-smoker, COPD	57	NA	68	Female	Former	COPD	AirwayEpithelialCells	HuGene-1_0-st-v1	37147
5000444	912257	AS_COPD_D_D5_5000444	bronchial brushing, ex-smoker, COPD	38	NA	58	Female	Former	COPD	AirwayEpithelialCells	HuGene-1_0-st-v1	37147
8000600	912258	AS_SL_A7_600	bronchial brushing, ex-smoker, COPD	20	NA	75	Male	Former	COPD	AirwayEpithelialCells	HuGene-1_0-st-v1	37147
6000094	912259	AS_COPD_D_C8_6000094	bronchial brushing, ex-smoker, COPD	38	NA	69	Male	Former	COPD	AirwayEpithelialCells	HuGene-1_0-st-v1	37147
5000346	912260	AS_COPD_B_B1_5000346	bronchial brushing, ex-smoker, COPD	47	NA	72	Male	Former	COPD	AirwayEpithelialCells	HuGene-1_0-st-v1	37147
6000411	912261	AS_COPD_A_B2_6000411	bronchial brushing, ex-smoker, COPD	55	NA	69	Male	Former	COPD	AirwayEpithelialCells	HuGene-1_0-st-v1	37147
2005	912263	AS_COPD_C_A4_2005	bronchial brushing, ex-smoker, COPD	40	NA	63	Female	Former	COPD	AirwayEpithelialCells	HuGene-1_0-st-v1	37147
2021	912264	AS_COPD_A_A2_2021	bronchial brushing, ex-smoker, COPD	57	NA	57	Male	Former	COPD	AirwayEpithelialCells	HuGene-1_0-st-v1	37147
2019	912265	AS_COPD_D_B4_2019	bronchial brushing, ex-smoker, COPD	48	NA	64	Male	Former	COPD	AirwayEpithelialCells	HuGene-1_0-st-v1	37147
6000007	912266	AS_COPD_D_D6_6000007	bronchial brushing, ex-smoker, COPD	33	NA	73	Female	Former	COPD	AirwayEpithelialCells	HuGene-1_0-st-v1	37147
6000061	912267	AS_COPD_C_A8_6000061	bronchial brushing, ex-smoker, COPD	31	NA	58	Male	Former	COPD	AirwayEpithelialCells	HuGene-1_0-st-v1	37147
2049	912268	AS_COPD_B_B8_2049	bronchial brushing, ex-smoker, COPD	36	NA	73	Male	Former	COPD	AirwayEpithelialCells	HuGene-1_0-st-v1	37147
4000164	912269	AS_COPD_D_A3_4000164	bronchial brushing, ex-smoker, COPD	44	NA	65	Female	Former	COPD	AirwayEpithelialCells	HuGene-1_0-st-v1	37147
9000097	912273	AS_SL_A2_97	bronchial brushing, ex-smoker, COPD	52	NA	68	Female	Former	COPD	AirwayEpithelialCells	HuGene-1_0-st-v1	37147
6000303	912275	AS_COPD_B_A8_6000303	bronchial brushing, ex-smoker, COPD	36	NA	72	Male	Former	COPD	AirwayEpithelialCells	HuGene-1_0-st-v1	37147
1852	912276	AS_COPD_E4_1852	bronchial brushing, ex-smoker, COPD	39	NA	56	Female	Former	COPD	AirwayEpithelialCells	HuGene-1_0-st-v1	37147
8000598	912278	AS_SL598	bronchial brushing, ex-smoker, COPD	34	NA	66	Male	Former	COPD	AirwayEpithelialCells	HuGene-1_0-st-v1	37147
4000268	912281	AS_COPD_C_B6_4000268	bronchial brushing, ex-smoker, COPD	36	NA	70	Male	Former	COPD	AirwayEpithelialCells	HuGene-1_0-st-v1	37147
9000013	912282	AS_SL_A1_13	bronchial brushing, ex-smoker, COPD	45	NA	61	Male	Former	COPD	AirwayEpithelialCells	HuGene-1_0-st-v1	37147
4000383	912283	AS_COPD_C_B4_4000383	bronchial brushing, ex-smoker, COPD	55	NA	68	Female	Former	COPD	AirwayEpithelialCells	HuGene-1_0-st-v1	37147
6000049	912286	AS_COPD_A_A_3_6000049	bronchial brushing, ex-smoker, no COPD	31	NA	55	Male	Former	Healthy	AirwayEpithelialCells	HuGene-1_0-st-v1	37147
8000367	912289	AS_SL367	bronchial brushing, ex-smoker, no COPD	70	NA	60	Female	Former	Healthy	AirwayEpithelialCells	HuGene-1_0-st-v1	37147
1197	912290	AS_COPD_F2_1197	bronchial brushing, ex-smoker, no COPD	34	NA	66	Female	Former	Healthy	AirwayEpithelialCells	HuGene-1_0-st-v1	37147
8000264	912293	AS_SL264	bronchial brushing, ex-smoker, no COPD	51	NA	70	Male	Former	Healthy	AirwayEpithelialCells	HuGene-1_0-st-v1	37147
9000253	912295	AS_SL_B7_253	bronchial brushing, ex-smoker, no COPD	48	NA	65	Male	Former	Healthy	AirwayEpithelialCells	HuGene-1_0-st-v1	37147
8000536	912296	AS_SL_F4_536	bronchial brushing, ex-smoker, no COPD	102	NA	60	Male	Former	Healthy	AirwayEpithelialCells	HuGene-1_0-st-v1	37147
9000185	912297	AS_SL185	bronchial brushing, ex-smoker, no COPD	12	NA	60	Female	Former	Healthy	AirwayEpithelialCells	HuGene-1_0-st-v1	37147
5000402	912300	AS_COPD_F3_5000402	bronchial brushing, ex-smoker, no COPD	41	NA	71	Female	Former	Healthy	AirwayEpithelialCells	HuGene-1_0-st-v1	37147
5000118	912301	AS_COPD_D_C2_5000118	bronchial brushing, ex-smoker, no COPD	81	NA	61	Female	Former	Healthy	AirwayEpithelialCells	HuGene-1_0-st-v1	37147
1274	912302	AS_COPD_F6_1274	bronchial brushing, ex-smoker, no COPD	0	NA	71	Male	Former	Healthy	AirwayEpithelialCells	HuGene-1_0-st-v1	37147
9000001	912304	AS_SL_A8_01	bronchial brushing, ex-smoker, no COPD	42	NA	56	Female	Former	Healthy	AirwayEpithelialCells	HuGene-1_0-st-v1	37147
4000307	912307	AS_COPD_C_B7_4000307	bronchial brushing, ex-smoker, no COPD	37	NA	67	Female	Former	Healthy	AirwayEpithelialCells	HuGene-1_0-st-v1	37147
8000415	912309	AS_COPD_C_C5_8000415	bronchial brushing, ex-smoker, no COPD	35	NA	64	Male	Former	Healthy	AirwayEpithelialCells	HuGene-1_0-st-v1	37147
9000029	912310	AS_SL_A7_29	bronchial brushing, ex-smoker, no COPD	55	NA	59	Male	Former	Healthy	AirwayEpithelialCells	HuGene-1_0-st-v1	37147
8000608	912313	AS_SL_C7_608	bronchial brushing, ex-smoker, no COPD	21	NA	69	Male	Former	Healthy	AirwayEpithelialCells	HuGene-1_0-st-v1	37147
1949	912316	AS_COPD_B_B5_1949	bronchial brushing, ex-smoker, no COPD	40	NA	72	Male	Former	Healthy	AirwayEpithelialCells	HuGene-1_0-st-v1	37147
2163	912317	AS_COPD_B_C2_2163	bronchial brushing, ex-smoker, no COPD	114	NA	71	Male	Former	Healthy	AirwayEpithelialCells	HuGene-1_0-st-v1	37147
4000272	912318	AS_COPD_D_D4_4000272	bronchial brushing, ex-smoker, no COPD	43	NA	69	Male	Former	Healthy	AirwayEpithelialCells	HuGene-1_0-st-v1	37147
4000557	912319	AS_COPD_C_C1_4000557	bronchial brushing, ex-smoker, no COPD	52	NA	64	Male	Former	Healthy	AirwayEpithelialCells	HuGene-1_0-st-v1	37147
8000375	912320	AS_SL_C1_375	bronchial brushing, ex-smoker, no COPD	49	NA	61	Female	Former	Healthy	AirwayEpithelialCells	HuGene-1_0-st-v1	37147
5000218	912322	AS_COPD_D_C1_5000218	bronchial brushing, ex-smoker, no COPD	30	NA	57	Female	Former	Healthy	AirwayEpithelialCells	HuGene-1_0-st-v1	37147
5000613	912323	AS_COPD_D_A6_5000613	bronchial brushing, ex-smoker, no COPD	36	NA	64	Female	Former	Healthy	AirwayEpithelialCells	HuGene-1_0-st-v1	37147
1622	912325	AS_COPD_C3_1622	bronchial brushing, ex-smoker, no COPD	37	NA	70	Male	Former	Healthy	AirwayEpithelialCells	HuGene-1_0-st-v1	37147
1659	912326	AS_COPD_A_B7_1659	bronchial brushing, ex-smoker, no COPD	48	NA	70	Male	Former	Healthy	AirwayEpithelialCells	HuGene-1_0-st-v1	37147
4000058	912327	AS_COPD_B_C4_4000058	bronchial brushing, ex-smoker, no COPD	42	NA	65	Male	Former	Healthy	AirwayEpithelialCells	HuGene-1_0-st-v1	37147
4000119	912328	AS_COPD_B_C6_4000119	bronchial brushing, ex-smoker, no COPD	38	NA	65	Female	Former	Healthy	AirwayEpithelialCells	HuGene-1_0-st-v1	37147
8000508	912330	AS_SL508	bronchial brushing, ex-smoker, no COPD	36	NA	70	Male	Former	Healthy	AirwayEpithelialCells	HuGene-1_0-st-v1	37147
9000189	912332	AS_SL189	bronchial brushing, ex-smoker, no COPD	32	NA	58	Male	Former	Healthy	AirwayEpithelialCells	HuGene-1_0-st-v1	37147
4000727	912335	AS_COPD_D_B5_4000727	bronchial brushing, ex-smoker, no COPD	61	NA	63	Male	Former	Healthy	AirwayEpithelialCells	HuGene-1_0-st-v1	37147
8000423	912342	AS_SL_F3_423	bronchial brushing, ex-smoker, no COPD	13	NA	62	Male	Former	Healthy	AirwayEpithelialCells	HuGene-1_0-st-v1	37147
4000789	912344	AS_COPD_D_B8_4000789	bronchial brushing, ex-smoker, no COPD	31	NA	64	Male	Former	Healthy	AirwayEpithelialCells	HuGene-1_0-st-v1	37147
5000721	912345	AS_COPD_D_D7_5000721	bronchial brushing, ex-smoker, no COPD	36	NA	70	Male	Former	Healthy	AirwayEpithelialCells	HuGene-1_0-st-v1	37147
8000298	912346	AS_SL298	bronchial brushing, ex-smoker, no COPD	48	NA	57	Male	Former	Healthy	AirwayEpithelialCells	HuGene-1_0-st-v1	37147
9000473	912351	AS_COPD_C_C7_9000473	bronchial brushing, ex-smoker, no COPD	42	NA	67	Female	Former	Healthy	AirwayEpithelialCells	HuGene-1_0-st-v1	37147
1241	912352	AS_COPD_C8_1241	bronchial brushing, ex-smoker, no COPD	37	NA	67	Female	Former	Healthy	AirwayEpithelialCells	HuGene-1_0-st-v1	37147
4000438	912353	AS_COPD_B_C1_4000438	bronchial brushing, ex-smoker, no COPD	38	NA	62	Female	Former	Healthy	AirwayEpithelialCells	HuGene-1_0-st-v1	37147
9000049	912355	AS_SL_B1_49	bronchial brushing, ex-smoker, no COPD	62	NA	61	Male	Former	Healthy	AirwayEpithelialCells	HuGene-1_0-st-v1	37147
1227	912356	AS_COPD_A_B4_1227	bronchial brushing, ex-smoker, no COPD	35	NA	58	Female	Former	Healthy	AirwayEpithelialCells	HuGene-1_0-st-v1	37147
4000012	912357	AS_COPD_B_C3_4000012	bronchial brushing, ex-smoker, no COPD	45	NA	66	Female	Former	Healthy	AirwayEpithelialCells	HuGene-1_0-st-v1	37147
5000568	912358	AS_COPD_D_C7_5000568	bronchial brushing, ex-smoker, no COPD	47	NA	62	Male	Former	Healthy	AirwayEpithelialCells	HuGene-1_0-st-v1	37147
6000358	912359	AS_COPD_A_C8_6000358	bronchial brushing, ex-smoker, no COPD	65	NA	73	Male	Former	Healthy	AirwayEpithelialCells	HuGene-1_0-st-v1	37147
8000504	912363	AS_SL504	bronchial brushing, ex-smoker, no COPD	14	NA	73	Female	Former	Healthy	AirwayEpithelialCells	HuGene-1_0-st-v1	37147
8000580	912364	AS_SL_F8_580	bronchial brushing, ex-smoker, no COPD	47	NA	67	Female	Former	Healthy	AirwayEpithelialCells	HuGene-1_0-st-v1	37147
1915	912368	AS_COPD_A_C4_1915	bronchial brushing, ex-smoker, no COPD	172	NA	67	Female	Former	Healthy	AirwayEpithelialCells	HuGene-1_0-st-v1	37147
2035	912369	AS_COPD_E8_2035	bronchial brushing, ex-smoker, no COPD	60	NA	60	Female	Former	Healthy	AirwayEpithelialCells	HuGene-1_0-st-v1	37147
2081	912370	AS_COPD_A_C2_2081_2	bronchial brushing, ex-smoker, no COPD	102	NA	70	Male	Former	Healthy	AirwayEpithelialCells	HuGene-1_0-st-v1	37147
4000141	912371	AS_COPD_B_C5_4000141	bronchial brushing, ex-smoker, no COPD	50	NA	72	Female	Former	Healthy	AirwayEpithelialCells	HuGene-1_0-st-v1	37147
5000061	912374	AS_COPD_D_C4_5000061	bronchial brushing, ex-smoker, no COPD	61	NA	58	Female	Former	Healthy	AirwayEpithelialCells	HuGene-1_0-st-v1	37147
5000311	912375	AS_COPD_D_C5_5000311	bronchial brushing, ex-smoker, no COPD	70	NA	70	Male	Former	Healthy	AirwayEpithelialCells	HuGene-1_0-st-v1	37147
9000101	912380	AS_SL_B1_101	bronchial brushing, ex-smoker, no COPD	52	NA	60	Female	Former	Healthy	AirwayEpithelialCells	HuGene-1_0-st-v1	37147
9000173	912382	AS_SL_E6_173	bronchial brushing, ex-smoker, no COPD	54	NA	71	Male	Former	Healthy	AirwayEpithelialCells	HuGene-1_0-st-v1	37147
9000213	912383	AS_SL_F1_213	bronchial brushing, ex-smoker, no COPD	40	NA	69	Female	Former	Healthy	AirwayEpithelialCells	HuGene-1_0-st-v1	37147
5000264	912384	AS_COPD_D_C3_5000264	bronchial brushing, ex-smoker, no COPD	51	NA	63	Female	Former	Healthy	AirwayEpithelialCells	HuGene-1_0-st-v1	37147
1656	912387	AS_COPD_A_B8_1656	bronchial brushing, ex-smoker, no COPD	0	NA	66	Male	Former	Healthy	AirwayEpithelialCells	HuGene-1_0-st-v1	37147
4000572	912389	AS_COPD_C_C3_4000572	bronchial brushing, ex-smoker, no COPD	55	NA	58	Male	Former	Healthy	AirwayEpithelialCells	HuGene-1_0-st-v1	37147
6000228	912390	AS_COPD_D_D3_5000228	bronchial brushing, ex-smoker, no COPD	42	NA	61	Female	Former	Healthy	AirwayEpithelialCells	HuGene-1_0-st-v1	37147
8000471	912391	AS_SL_C3_471	bronchial brushing, ex-smoker, no COPD	35	NA	69	Female	Former	Healthy	AirwayEpithelialCells	HuGene-1_0-st-v1	37147
9000377	912394	AS_COPD_A_C5_9000377	bronchial brushing, ex-smoker, no COPD	43	NA	74	Female	Former	Healthy	AirwayEpithelialCells	HuGene-1_0-st-v1	37147
9000233	912396	AS_SL233	bronchial brushing, ex-smoker, no COPD	28	NA	66	Female	Former	Healthy	AirwayEpithelialCells	HuGene-1_0-st-v1	37147
4000111	912397	AS_COPD_B_B7_4000111	bronchial brushing, ex-smoker, no COPD	36	NA	75	Male	Former	Healthy	AirwayEpithelialCells	HuGene-1_0-st-v1	37147
6000043	912399	AS_COPD_D_D2_6000043	bronchial brushing, ex-smoker, no COPD	51	NA	67	Female	Former	Healthy	AirwayEpithelialCells	HuGene-1_0-st-v1	37147
6000151	912400	AS_COPD_B_C7_6000151	bronchial brushing, ex-smoker, no COPD	32	NA	68	Male	Former	Healthy	AirwayEpithelialCells	HuGene-1_0-st-v1	37147
8000290	912402	AS_SL290	bronchial brushing, ex-smoker, no COPD	48	NA	73	Male	Former	Healthy	AirwayEpithelialCells	HuGene-1_0-st-v1	37147
8000540	912403	AS_SL540	bronchial brushing, ex-smoker, no COPD	49	NA	62	Male	Former	Healthy	AirwayEpithelialCells	HuGene-1_0-st-v1	37147
1992	912405	AS_COPD_A_B3_1992	bronchial brushing, ex-smoker, no COPD	58	NA	73	Male	Former	Healthy	AirwayEpithelialCells	HuGene-1_0-st-v1	37147
1155	912407	AS_COPD_F1_1155	bronchial brushing, ex-smoker, no COPD	31	NA	66	Male	Former	Healthy	AirwayEpithelialCells	HuGene-1_0-st-v1	37147
4000447	912410	AS_COPD_C_C2_4000447	bronchial brushing, ex-smoker, no COPD	41	NA	68	Female	Former	Healthy	AirwayEpithelialCells	HuGene-1_0-st-v1	37147
8000282	912411	AS_SL282	bronchial brushing, ex-smoker, no COPD	32	NA	64	Female	Former	Healthy	AirwayEpithelialCells	HuGene-1_0-st-v1	37147
8000592	912413	AS_SL_C6_592	bronchial brushing, ex-smoker, no COPD	45	NA	62	Female	Former	Healthy	AirwayEpithelialCells	HuGene-1_0-st-v1	37147
9000217	912414	AS_SL_B6_217	bronchial brushing, ex-smoker, no COPD	43	NA	62	Male	Former	Healthy	AirwayEpithelialCells	HuGene-1_0-st-v1	37147
4000794	912416	AS_COPD_C_B5_4000794	bronchial brushing, ex-smoker, no COPD	70	NA	69	Male	Former	Healthy	AirwayEpithelialCells	HuGene-1_0-st-v1	37147
4000816	912417	AS_COPD_D_B6_4000816	bronchial brushing, ex-smoker, no COPD	48	NA	65	Male	Former	Healthy	AirwayEpithelialCells	HuGene-1_0-st-v1	37147
1977	912419	AS_COPD_A_C3_1977	bronchial brushing, ex-smoker, no COPD	30	NA	60	Male	Former	Healthy	AirwayEpithelialCells	HuGene-1_0-st-v1	37147
5000550	912421	AS_COPD_D_C6_5000550	bronchial brushing, ex-smoker, no COPD	47	NA	75	Male	Former	Healthy	AirwayEpithelialCells	HuGene-1_0-st-v1	37147
5000730	912422	AS_COPD_C_C6_5000730	bronchial brushing, ex-smoker, no COPD	36	NA	69	Male	Former	Healthy	AirwayEpithelialCells	HuGene-1_0-st-v1	37147
8000250	912429	AS_SL250	bronchial brushing, ex-smoker, no COPD	31	NA	60	Male	Former	Healthy	AirwayEpithelialCells	HuGene-1_0-st-v1	37147
1322	912430	AS_COPD_F8_1322	bronchial brushing, ex-smoker, no COPD	34	NA	65	Male	Former	Healthy	AirwayEpithelialCells	HuGene-1_0-st-v1	37147
6000022	912434	AS_COPD_B_C8_6000022	bronchial brushing, ex-smoker, no COPD	74	NA	64	Male	Former	Healthy	AirwayEpithelialCells	HuGene-1_0-st-v1	37147
6000145	912436	AS_COPD_A_C7_6000145	bronchial brushing, ex-smoker, no COPD	42	NA	58	Male	Former	Healthy	AirwayEpithelialCells	HuGene-1_0-st-v1	37147
8000566	912440	AS_SL566	bronchial brushing, ex-smoker, no COPD	53	NA	65	Male	Former	Healthy	AirwayEpithelialCells	HuGene-1_0-st-v1	37147
1957	912442	AS_COPD_B_B4_1957	bronchial brushing, ex-smoker, no COPD	41	NA	72	Male	Former	Healthy	AirwayEpithelialCells	HuGene-1_0-st-v1	37147
8000208	912444	AS_SL_E8_208	bronchial brushing, ex-smoker, no COPD	85	NA	61	Male	Former	Healthy	AirwayEpithelialCells	HuGene-1_0-st-v1	37147
01SAGEA	98141	Total RNA from freshly isolated epithelial cells	airway epithelial brushing	NA	NA	NA	NA	NA	Asthma	AirwayEpithelialCells	HG-U133_Plus_2	4302
01SAGEA2	98142	Total RNA from freshly isolated epithelial cells	airway epithelial brushing	NA	NA	NA	NA	NA	Asthma	AirwayEpithelialCells	HG-U133_Plus_2	4302
02SAGEA2	98143	Total RNA from freshly isolated epithelial cells	airway epithelial brushing	NA	NA	NA	NA	NA	Asthma	AirwayEpithelialCells	HG-U133_Plus_2	4302
02SAGEA	98144	Total RNA from freshly isolated epithelial cells	airway epithelial brushing	NA	NA	NA	NA	NA	Asthma	AirwayEpithelialCells	HG-U133_Plus_2	4302
03SAGEA	98145	Total RNA from freshly isolated epithelial cells	airway epithelial brushing	NA	NA	NA	NA	NA	Asthma	AirwayEpithelialCells	HG-U133_Plus_2	4302
03SAGEA2	98146	Total RNA from freshly isolated epithelial cells	airway epithelial brushing	NA	NA	NA	NA	NA	Asthma	AirwayEpithelialCells	HG-U133_Plus_2	4302
04SAGEA2	98147	Total RNA from freshly isolated epithelial cells	airway epithelial brushing	NA	NA	NA	NA	NA	Asthma	AirwayEpithelialCells	HG-U133_Plus_2	4302
04SAGEA	98148	Total RNA from freshly isolated epithelial cells	airway epithelial brushing	NA	NA	NA	NA	NA	Asthma	AirwayEpithelialCells	HG-U133_Plus_2	4302
05SAGEA	98149	Total RNA from freshly isolated epithelial cells	airway epithelial brushing	NA	NA	NA	NA	NA	Asthma	AirwayEpithelialCells	HG-U133_Plus_2	4302
05SAGEA2	98150	Total RNA from freshly isolated epithelial cells	airway epithelial brushing	NA	NA	NA	NA	NA	Asthma	AirwayEpithelialCells	HG-U133_Plus_2	4302
06SAGEA2	98151	Total RNA from freshly isolated epithelial cells	airway epithelial brushing	NA	NA	NA	NA	NA	Asthma	AirwayEpithelialCells	HG-U133_Plus_2	4302
06SAGEA	98152	Total RNA from freshly isolated epithelial cells	airway epithelial brushing	NA	NA	NA	NA	NA	Asthma	AirwayEpithelialCells	HG-U133_Plus_2	4302
09SAGEA	98153	Total RNA from freshly isolated epithelial cells	airway epithelial brushing	NA	NA	NA	NA	NA	Asthma	AirwayEpithelialCells	HG-U133_Plus_2	4302
09SAGEA2	98154	Total RNA from freshly isolated epithelial cells	airway epithelial brushing	NA	NA	NA	NA	NA	Asthma	AirwayEpithelialCells	HG-U133_Plus_2	4302
10SAGEA	98155	Total RNA from freshly isolated epithelial cells	airway epithelial brushing	NA	NA	NA	NA	NA	Asthma	AirwayEpithelialCells	HG-U133_Plus_2	4302
10SAGEA2	98156	Total RNA from freshly isolated epithelial cells	airway epithelial brushing	NA	NA	NA	NA	NA	Asthma	AirwayEpithelialCells	HG-U133_Plus_2	4302
11SAGEA2	98157	Total RNA from freshly isolated epithelial cells	airway epithelial brushing	NA	NA	NA	NA	NA	Asthma	AirwayEpithelialCells	HG-U133_Plus_2	4302
11SAGEA	98158	Total RNA from freshly isolated epithelial cells	airway epithelial brushing	NA	NA	NA	NA	NA	Asthma	AirwayEpithelialCells	HG-U133_Plus_2	4302
15SAGEA	98159	Total RNA from freshly isolated epithelial cells	airway epithelial brushing	NA	NA	NA	NA	NA	Asthma	AirwayEpithelialCells	HG-U133_Plus_2	4302
15SAGEA2	98160	Total RNA from freshly isolated epithelial cells	airway epithelial brushing	NA	NA	NA	NA	NA	Asthma	AirwayEpithelialCells	HG-U133_Plus_2	4302
16SAGEA	98161	Total RNA from freshly isolated epithelial cells	airway epithelial brushing	NA	NA	NA	NA	NA	Asthma	AirwayEpithelialCells	HG-U133_Plus_2	4302
16SAGEA2	98162	Total RNA from freshly isolated epithelial cells	airway epithelial brushing	NA	NA	NA	NA	NA	Asthma	AirwayEpithelialCells	HG-U133_Plus_2	4302
18SAGEA	98163	Total RNA from freshly isolated epithelial cells	airway epithelial brushing	NA	NA	NA	NA	NA	Asthma	AirwayEpithelialCells	HG-U133_Plus_2	4302
18SAGEA2	98164	Total RNA from freshly isolated epithelial cells	airway epithelial brushing	NA	NA	NA	NA	NA	Asthma	AirwayEpithelialCells	HG-U133_Plus_2	4302
19SAGEA2	98165	Total RNA from freshly isolated epithelial cells	airway epithelial brushing	NA	NA	NA	NA	NA	Asthma	AirwayEpithelialCells	HG-U133_Plus_2	4302
19SAGEA	98166	Total RNA from freshly isolated epithelial cells	airway epithelial brushing	NA	NA	NA	NA	NA	Asthma	AirwayEpithelialCells	HG-U133_Plus_2	4302
20SAGEA	98167	Total RNA from freshly isolated epithelial cells	airway epithelial brushing	NA	NA	NA	NA	NA	Asthma	AirwayEpithelialCells	HG-U133_Plus_2	4302
20SAGEA2	98168	Total RNA from freshly isolated epithelial cells	airway epithelial brushing	NA	NA	NA	NA	NA	Asthma	AirwayEpithelialCells	HG-U133_Plus_2	4302
25SAGEA	98169	Total RNA from freshly isolated epithelial cells	airway epithelial brushing	NA	NA	NA	NA	NA	Asthma	AirwayEpithelialCells	HG-U133_Plus_2	4302
25SAGEA2	98170	Total RNA from freshly isolated epithelial cells	airway epithelial brushing	NA	NA	NA	NA	NA	Asthma	AirwayEpithelialCells	HG-U133_Plus_2	4302
27SAGEA	98171	Total RNA from freshly isolated epithelial cells	airway epithelial brushing	NA	NA	NA	NA	NA	Asthma	AirwayEpithelialCells	HG-U133_Plus_2	4302
27SAGEA2	98172	Total RNA from freshly isolated epithelial cells	airway epithelial brushing	NA	NA	NA	NA	NA	Asthma	AirwayEpithelialCells	HG-U133_Plus_2	4302
29SAGEA2	98173	Total RNA from freshly isolated epithelial cells	airway epithelial brushing	NA	NA	NA	NA	NA	Asthma	AirwayEpithelialCells	HG-U133_Plus_2	4302
29SAGEA	98174	Total RNA from freshly isolated epithelial cells	airway epithelial brushing	NA	NA	NA	NA	NA	Asthma	AirwayEpithelialCells	HG-U133_Plus_2	4302
31SAGEA	98175	Total RNA from freshly isolated epithelial cells	airway epithelial brushing	NA	NA	NA	NA	NA	Asthma	AirwayEpithelialCells	HG-U133_Plus_2	4302
31SAGEA2	98176	Total RNA from freshly isolated epithelial cells	airway epithelial brushing	NA	NA	NA	NA	NA	Asthma	AirwayEpithelialCells	HG-U133_Plus_2	4302
32SAGEA	98177	Total RNA from freshly isolated epithelial cells	airway epithelial brushing	NA	NA	NA	NA	NA	Asthma	AirwayEpithelialCells	HG-U133_Plus_2	4302
32SAGEA2	98178	Total RNA from freshly isolated epithelial cells	airway epithelial brushing	NA	NA	NA	NA	NA	Asthma	AirwayEpithelialCells	HG-U133_Plus_2	4302
36SAGEA2	98179	Total RNA from freshly isolated epithelial cells	airway epithelial brushing	NA	NA	NA	NA	NA	Asthma	AirwayEpithelialCells	HG-U133_Plus_2	4302
36SAGEA	98180	Total RNA from freshly isolated epithelial cells	airway epithelial brushing	NA	NA	NA	NA	NA	Asthma	AirwayEpithelialCells	HG-U133_Plus_2	4302
38SAGEA2	98181	Total RNA from freshly isolated epithelial cells	airway epithelial brushing	NA	NA	NA	NA	NA	Asthma	AirwayEpithelialCells	HG-U133_Plus_2	4302
38SAGEA	98182	Total RNA from freshly isolated epithelial cells	airway epithelial brushing	NA	NA	NA	NA	NA	Asthma	AirwayEpithelialCells	HG-U133_Plus_2	4302
40SAGEA2	98183	Total RNA from freshly isolated epithelial cells	airway epithelial brushing	NA	NA	NA	NA	NA	Asthma	AirwayEpithelialCells	HG-U133_Plus_2	4302
40SAGEA	98184	Total RNA from freshly isolated epithelial cells	airway epithelial brushing	NA	NA	NA	NA	NA	Asthma	AirwayEpithelialCells	HG-U133_Plus_2	4302
39SAGEA2	98185	Total RNA from freshly isolated epithelial cells	airway epithelial brushing	NA	NA	NA	NA	NA	Asthma	AirwayEpithelialCells	HG-U133_Plus_2	4302
39SAGEA	98186	Total RNA from freshly isolated epithelial cells	airway epithelial brushing	NA	NA	NA	NA	NA	Asthma	AirwayEpithelialCells	HG-U133_Plus_2	4302
43SAGEA	98187	Total RNA from freshly isolated epithelial cells	airway epithelial brushing	NA	NA	NA	NA	NA	Asthma	AirwayEpithelialCells	HG-U133_Plus_2	4302
43SAGEA2	98188	Total RNA from freshly isolated epithelial cells	airway epithelial brushing	NA	NA	NA	NA	NA	Asthma	AirwayEpithelialCells	HG-U133_Plus_2	4302
47SAGEA2	98189	Total RNA from freshly isolated epithelial cells	airway epithelial brushing	NA	NA	NA	NA	NA	Asthma	AirwayEpithelialCells	HG-U133_Plus_2	4302
47SAGEA	98190	Total RNA from freshly isolated epithelial cells	airway epithelial brushing	NA	NA	NA	NA	NA	Asthma	AirwayEpithelialCells	HG-U133_Plus_2	4302
41SAGEA2	98191	Total RNA from freshly isolated epithelial cells	airway epithelial brushing	NA	NA	NA	NA	NA	Asthma	AirwayEpithelialCells	HG-U133_Plus_2	4302
41SAGEA	98192	Total RNA from freshly isolated epithelial cells	airway epithelial brushing	NA	NA	NA	NA	NA	Asthma	AirwayEpithelialCells	HG-U133_Plus_2	4302
48SAGEA	98193	Total RNA from freshly isolated epithelial cells	airway epithelial brushing	NA	NA	NA	NA	NA	Asthma	AirwayEpithelialCells	HG-U133_Plus_2	4302
48SAGEA2	98194	Total RNA from freshly isolated epithelial cells	airway epithelial brushing	NA	NA	NA	NA	NA	Asthma	AirwayEpithelialCells	HG-U133_Plus_2	4302
50SageA	98195	Total RNA from freshly isolated epithelial cells	airway epithelial brushing	NA	NA	NA	NA	NA	Asthma	AirwayEpithelialCells	HG-U133_Plus_2	4302
50SageA2	98196	Total RNA from freshly isolated epithelial cells	airway epithelial brushing	NA	NA	NA	NA	NA	Asthma	AirwayEpithelialCells	HG-U133_Plus_2	4302
53SageA	98197	Total RNA from freshly isolated epithelial cells	airway epithelial brushing	NA	NA	NA	NA	NA	Asthma	AirwayEpithelialCells	HG-U133_Plus_2	4302
53SageA2	98198	Total RNA from freshly isolated epithelial cells	airway epithelial brushing	NA	NA	NA	NA	NA	Asthma	AirwayEpithelialCells	HG-U133_Plus_2	4302
56SageA2	98199	Total RNA from freshly isolated epithelial cells	airway epithelial brushing	NA	NA	NA	NA	NA	Asthma	AirwayEpithelialCells	HG-U133_Plus_2	4302
56SageA	98200	Total RNA from freshly isolated epithelial cells	airway epithelial brushing	NA	NA	NA	NA	NA	Asthma	AirwayEpithelialCells	HG-U133_Plus_2	4302
55SageA	98201	Total RNA from freshly isolated epithelial cells	airway epithelial brushing	NA	NA	NA	NA	NA	Asthma	AirwayEpithelialCells	HG-U133_Plus_2	4302
55SageA2	98202	Total RNA from freshly isolated epithelial cells	airway epithelial brushing	NA	NA	NA	NA	NA	Asthma	AirwayEpithelialCells	HG-U133_Plus_2	4302
57SageA2	98203	Total RNA from freshly isolated epithelial cells	airway epithelial brushing	NA	NA	NA	NA	NA	Asthma	AirwayEpithelialCells	HG-U133_Plus_2	4302
57SageA	98204	Total RNA from freshly isolated epithelial cells	airway epithelial brushing	NA	NA	NA	NA	NA	Asthma	AirwayEpithelialCells	HG-U133_Plus_2	4302
09EXPLANTH	98206	Total RNA from freshly isolated epithelial cells	airway epithelial brushing	NA	NA	NA	NA	NA	Healthy	AirwayEpithelialCells	HG-U133_Plus_2	4302
10EXPLANTH	98207	Total RNA from freshly isolated epithelial cells	airway epithelial brushing	NA	NA	NA	NA	NA	Healthy	AirwayEpithelialCells	HG-U133_Plus_2	4302
12GOBMUC2A	98208	Total RNA from freshly isolated epithelial cells	airway epithelial brushing	NA	NA	NA	NA	NA	Asthma	AirwayEpithelialCells	HG-U133_Plus_2	4302
31GOBMUC2A	98210	Total RNA from freshly isolated epithelial cells	airway epithelial brushing	NA	NA	NA	NA	NA	Asthma	AirwayEpithelialCells	HG-U133_Plus_2	4302
28GOBMUC2A	98214	Total RNA from freshly isolated epithelial cells	airway epithelial brushing	NA	NA	NA	NA	NA	Asthma	AirwayEpithelialCells	HG-U133_Plus_2	4302
13GOBMUC2A	98215	Total RNA from freshly isolated epithelial cells	airway epithelial brushing	NA	NA	NA	NA	NA	Asthma	AirwayEpithelialCells	HG-U133_Plus_2	4302
18GOBMUC2A	98216	Total RNA from freshly isolated epithelial cells	airway epithelial brushing	NA	NA	NA	NA	NA	Asthma	AirwayEpithelialCells	HG-U133_Plus_2	4302
39GOBMUC2A	98220	Total RNA from freshly isolated epithelial cells	airway epithelial brushing	NA	NA	NA	NA	NA	Asthma	AirwayEpithelialCells	HG-U133_Plus_2	4302
16GOBMUC2A	98224	Total RNA from freshly isolated epithelial cells	airway epithelial brushing	NA	NA	NA	NA	NA	Asthma	AirwayEpithelialCells	HG-U133_Plus_2	4302
08SAGEA	98226	Total RNA from freshly isolated epithelial cells	airway epithelial brushing	NA	NA	NA	NA	NA	Asthma	AirwayEpithelialCells	HG-U133_Plus_2	4302
22SAGEA	98227	Total RNA from freshly isolated epithelial cells	airway epithelial brushing	NA	NA	NA	NA	NA	Asthma	AirwayEpithelialCells	HG-U133_Plus_2	4302
34SAGEA	98228	Total RNA from freshly isolated epithelial cells	airway epithelial brushing	NA	NA	NA	NA	NA	Asthma	AirwayEpithelialCells	HG-U133_Plus_2	4302
large airway [DGM-00041]	599910	DGM-00041_lg.CHP	large airway	NA	NA	NA	NA	NA	NA	AirwayEpithelialCells	HG-U133_Plus_2	34450|77658
large airway [DGM-00044]	599911	DGM-00044_lg.CHP	large airway	NA	NA	NA	NA	NA	NA	AirwayEpithelialCells	HG-U133_Plus_2	34450|77658
large airway [DGM-00052]	599912	DGM-00052_lg.CHP	large airway	NA	NA	NA	NA	NA	NA	AirwayEpithelialCells	HG-U133_Plus_2	34450|77658
large airway [DGM-00073]	599913	DGM-00073_lg.CHP	large airway	NA	NA	NA	NA	NA	NA	AirwayEpithelialCells	HG-U133_Plus_2	34450|77658
large airway [DGM-00192]	599914	NA	large airway	NA	NA	NA	NA	NA	NA	AirwayEpithelialCells	HG-U133_Plus_2	77658
large airway [DGM-00249]	599915	DGM-00249_lg.CHP	large airway	NA	NA	NA	NA	NA	NA	AirwayEpithelialCells	HG-U133_Plus_2	34450|77658
large airway [DGM-00342]	599916	DGM-00342_lg.CHP	large airway	NA	NA	NA	NA	NA	NA	AirwayEpithelialCells	HG-U133_Plus_2	34450|77658
large airway [DGM-00465]	599917	DGM-00465_lg.CHP	large airway	NA	NA	NA	NA	NA	NA	AirwayEpithelialCells	HG-U133_Plus_2	34450|77658
large airway [DGM-00529]	599918	DGM-00529_lg.CHP	large airway	NA	NA	NA	NA	NA	NA	AirwayEpithelialCells	HG-U133_Plus_2	34450|77658
large airway [DGM-00661]	599919	DGM-00661_lg.CHP	large airway	NA	NA	NA	NA	NA	NA	AirwayEpithelialCells	HG-U133_Plus_2	34450|77658
large airway [DGM-00757]	599920	DGM-00757_lg.CHP	large airway	NA	NA	NA	NA	NA	NA	AirwayEpithelialCells	HG-U133_Plus_2	34450|77658
large airway [DGM-00778]	599921	DGM-00778_lg.CHP	large airway	NA	NA	NA	NA	NA	NA	AirwayEpithelialCells	HG-U133_Plus_2	34450|77658
large airway, basal cells [DGM-00564]	599922	DGM-00564_lg_BC.CHP	large airway, basal cells	NA	NA	NA	NA	NA	NA	AirwayEpithelialCells	HG-U133_Plus_2	77658
large airway, basal cells [DGM-01270]	599923	DGM-01270_lg_BC.CHP	large airway, basal cells	NA	NA	NA	NA	NA	NA	AirwayEpithelialCells	HG-U133_Plus_2	77658
large airway, basal cells [DGM-01610]	599924	DGM-01610_lg_BC.CHP	large airway, basal cells	NA	NA	NA	NA	NA	NA	AirwayEpithelialCells	HG-U133_Plus_2	77658
large airway, basal cells [DGM-01683]	599925	DGM-01683_lg_BC.CHP	large airway, basal cells	NA	NA	NA	NA	NA	NA	AirwayEpithelialCells	HG-U133_Plus_2	77658
large airway, basal cells [DGM-02012]	599926	DGM-02012_lg_BC.CHP	large airway, basal cells	NA	NA	NA	NA	NA	NA	AirwayEpithelialCells	HG-U133_Plus_2	77658
Airway epithelium, asthma sample 01	1647628	Airway epithelial gene expression data obtained from 3rd-4th generation bronchi at time of research bronchoscopy.	airway epithelium, asthma, Th2 low	NA	NA	37	Female	NA	Asthma	AirwayEpithelialCells	HG-U133_Plus_2	67472
Airway epithelium, asthma sample 02	1647629	Airway epithelial gene expression data obtained from 3rd-4th generation bronchi at time of research bronchoscopy.	airway epithelium, asthma, Th2 high	NA	NA	54	Female	NA	Asthma	AirwayEpithelialCells	HG-U133_Plus_2	67472
Airway epithelium, asthma sample 03	1647630	Airway epithelial gene expression data obtained from 3rd-4th generation bronchi at time of research bronchoscopy.	airway epithelium, asthma, Th2 low	NA	NA	50	Female	NA	Asthma	AirwayEpithelialCells	HG-U133_Plus_2	67472
Airway epithelium, healthy sample 01	1647631	Airway epithelial gene expression data obtained from 3rd-4th generation bronchi at time of research bronchoscopy.	airway epithelium, healthy	NA	NA	45	Male	NA	Healthy	AirwayEpithelialCells	HG-U133_Plus_2	67472
Airway epithelium, asthma sample 04	1647632	Airway epithelial gene expression data obtained from 3rd-4th generation bronchi at time of research bronchoscopy.	airway epithelium, asthma, Th2 high	NA	NA	40	Female	NA	Asthma	AirwayEpithelialCells	HG-U133_Plus_2	67472
Airway epithelium, healthy sample 02	1647633	Airway epithelial gene expression data obtained from 3rd-4th generation bronchi at time of research bronchoscopy.	airway epithelium, healthy	NA	NA	23	Male	NA	Healthy	AirwayEpithelialCells	HG-U133_Plus_2	67472
Airway epithelium, healthy sample 03	1647634	Airway epithelial gene expression data obtained from 3rd-4th generation bronchi at time of research bronchoscopy.	airway epithelium, healthy	NA	NA	40	Male	NA	Healthy	AirwayEpithelialCells	HG-U133_Plus_2	67472
Airway epithelium, healthy sample 04	1647635	Airway epithelial gene expression data obtained from 3rd-4th generation bronchi at time of research bronchoscopy.	airway epithelium, healthy	NA	NA	31	Female	NA	Healthy	AirwayEpithelialCells	HG-U133_Plus_2	67472
Airway epithelium, healthy sample 05	1647636	Airway epithelial gene expression data obtained from 3rd-4th generation bronchi at time of research bronchoscopy.	airway epithelium, healthy	NA	NA	28	Male	NA	Healthy	AirwayEpithelialCells	HG-U133_Plus_2	67472
Airway epithelium, healthy sample 06	1647637	Airway epithelial gene expression data obtained from 3rd-4th generation bronchi at time of research bronchoscopy.	airway epithelium, healthy	NA	NA	28	Female	NA	Healthy	AirwayEpithelialCells	HG-U133_Plus_2	67472
Airway epithelium, healthy sample 07	1647638	Airway epithelial gene expression data obtained from 3rd-4th generation bronchi at time of research bronchoscopy.	airway epithelium, healthy	NA	NA	38	Male	NA	Healthy	AirwayEpithelialCells	HG-U133_Plus_2	67472
Airway epithelium, healthy sample 08	1647639	Airway epithelial gene expression data obtained from 3rd-4th generation bronchi at time of research bronchoscopy.	airway epithelium, healthy	NA	NA	33	Female	NA	Healthy	AirwayEpithelialCells	HG-U133_Plus_2	67472
Airway epithelium, asthma sample 05	1647640	Airway epithelial gene expression data obtained from 3rd-4th generation bronchi at time of research bronchoscopy.	airway epithelium, asthma, Th2 low	NA	NA	22	Female	NA	Asthma	AirwayEpithelialCells	HG-U133_Plus_2	67472
Airway epithelium, asthma sample 06	1647641	Airway epithelial gene expression data obtained from 3rd-4th generation bronchi at time of research bronchoscopy.	airway epithelium, asthma, Th2 high	NA	NA	33	Female	NA	Asthma	AirwayEpithelialCells	HG-U133_Plus_2	67472
Airway epithelium, healthy sample 09	1647642	Airway epithelial gene expression data obtained from 3rd-4th generation bronchi at time of research bronchoscopy.	airway epithelium, healthy	NA	NA	25	Female	NA	Healthy	AirwayEpithelialCells	HG-U133_Plus_2	67472
Airway epithelium, healthy sample 10	1647643	Airway epithelial gene expression data obtained from 3rd-4th generation bronchi at time of research bronchoscopy.	airway epithelium, healthy	NA	NA	23	Male	NA	Healthy	AirwayEpithelialCells	HG-U133_Plus_2	67472
Airway epithelium, healthy sample 11	1647644	Airway epithelial gene expression data obtained from 3rd-4th generation bronchi at time of research bronchoscopy.	airway epithelium, healthy	NA	NA	29	Male	NA	Healthy	AirwayEpithelialCells	HG-U133_Plus_2	67472
Airway epithelium, asthma sample 07	1647645	Airway epithelial gene expression data obtained from 3rd-4th generation bronchi at time of research bronchoscopy.	airway epithelium, asthma, Th2 low	NA	NA	34	Male	NA	Asthma	AirwayEpithelialCells	HG-U133_Plus_2	67472
Airway epithelium, asthma sample 08	1647646	Airway epithelial gene expression data obtained from 3rd-4th generation bronchi at time of research bronchoscopy.	airway epithelium, asthma, Th2 low	NA	NA	67	Female	NA	Asthma	AirwayEpithelialCells	HG-U133_Plus_2	67472
Airway epithelium, asthma sample 09	1647647	Airway epithelial gene expression data obtained from 3rd-4th generation bronchi at time of research bronchoscopy.	airway epithelium, asthma, Th2 low	NA	NA	26	Female	NA	Asthma	AirwayEpithelialCells	HG-U133_Plus_2	67472
Airway epithelium, asthma sample 10	1647648	Airway epithelial gene expression data obtained from 3rd-4th generation bronchi at time of research bronchoscopy.	airway epithelium, asthma, Th2 high	NA	NA	28	Female	NA	Asthma	AirwayEpithelialCells	HG-U133_Plus_2	67472
Airway epithelium, asthma sample 11	1647649	Airway epithelial gene expression data obtained from 3rd-4th generation bronchi at time of research bronchoscopy.	airway epithelium, asthma, Th2 high	NA	NA	36	Male	NA	Asthma	AirwayEpithelialCells	HG-U133_Plus_2	67472
Airway epithelium, asthma sample 12	1647650	Airway epithelial gene expression data obtained from 3rd-4th generation bronchi at time of research bronchoscopy.	airway epithelium, asthma, Th2 high	NA	NA	24	Female	NA	Asthma	AirwayEpithelialCells	HG-U133_Plus_2	67472
Airway epithelium, asthma sample 13	1647651	Airway epithelial gene expression data obtained from 3rd-4th generation bronchi at time of research bronchoscopy.	airway epithelium, asthma, Th2 high	NA	NA	29	Female	NA	Asthma	AirwayEpithelialCells	HG-U133_Plus_2	67472
Airway epithelium, asthma sample 14	1647652	Airway epithelial gene expression data obtained from 3rd-4th generation bronchi at time of research bronchoscopy.	airway epithelium, asthma, Th2 high	NA	NA	45	Female	NA	Asthma	AirwayEpithelialCells	HG-U133_Plus_2	67472
Airway epithelium, asthma sample 15	1647653	Airway epithelial gene expression data obtained from 3rd-4th generation bronchi at time of research bronchoscopy.	airway epithelium, asthma, Th2 high	NA	NA	50	Female	NA	Asthma	AirwayEpithelialCells	HG-U133_Plus_2	67472
Airway epithelium, asthma sample 16	1647654	Airway epithelial gene expression data obtained from 3rd-4th generation bronchi at time of research bronchoscopy.	airway epithelium, asthma, Th2 low	NA	NA	41	Female	NA	Asthma	AirwayEpithelialCells	HG-U133_Plus_2	67472
Airway epithelium, asthma sample 17	1647655	Airway epithelial gene expression data obtained from 3rd-4th generation bronchi at time of research bronchoscopy.	airway epithelium, asthma, Th2 high	NA	NA	49	Male	NA	Asthma	AirwayEpithelialCells	HG-U133_Plus_2	67472
Airway epithelium, asthma sample 18	1647656	Airway epithelial gene expression data obtained from 3rd-4th generation bronchi at time of research bronchoscopy.	airway epithelium, asthma, Th2 high	NA	NA	27	Female	NA	Asthma	AirwayEpithelialCells	HG-U133_Plus_2	67472
Airway epithelium, asthma sample 19	1647657	Airway epithelial gene expression data obtained from 3rd-4th generation bronchi at time of research bronchoscopy.	airway epithelium, asthma, Th2 low	NA	NA	20	Female	NA	Asthma	AirwayEpithelialCells	HG-U133_Plus_2	67472
Airway epithelium, asthma sample 20	1647658	Airway epithelial gene expression data obtained from 3rd-4th generation bronchi at time of research bronchoscopy.	airway epithelium, asthma, Th2 high	NA	NA	30	Male	NA	Asthma	AirwayEpithelialCells	HG-U133_Plus_2	67472
Airway epithelium, asthma sample 21	1647659	Airway epithelial gene expression data obtained from 3rd-4th generation bronchi at time of research bronchoscopy.	airway epithelium, asthma, Th2 low	NA	NA	36	Female	NA	Asthma	AirwayEpithelialCells	HG-U133_Plus_2	67472
Airway epithelium, asthma sample 22	1647660	Airway epithelial gene expression data obtained from 3rd-4th generation bronchi at time of research bronchoscopy.	airway epithelium, asthma, Th2 high	NA	NA	45	Male	NA	Asthma	AirwayEpithelialCells	HG-U133_Plus_2	67472
Airway epithelium, asthma sample 23	1647661	Airway epithelial gene expression data obtained from 3rd-4th generation bronchi at time of research bronchoscopy.	airway epithelium, asthma, Th2 high	NA	NA	68	Male	NA	Asthma	AirwayEpithelialCells	HG-U133_Plus_2	67472
Airway epithelium, asthma sample 24	1647662	Airway epithelial gene expression data obtained from 3rd-4th generation bronchi at time of research bronchoscopy.	airway epithelium, asthma, Th2 low	NA	NA	41	Male	NA	Asthma	AirwayEpithelialCells	HG-U133_Plus_2	67472
Airway epithelium, asthma sample 25	1647663	Airway epithelial gene expression data obtained from 3rd-4th generation bronchi at time of research bronchoscopy.	airway epithelium, asthma, Th2 high	NA	NA	25	Male	NA	Asthma	AirwayEpithelialCells	HG-U133_Plus_2	67472
Airway epithelium, asthma sample 26	1647664	Airway epithelial gene expression data obtained from 3rd-4th generation bronchi at time of research bronchoscopy.	airway epithelium, asthma, Th2 high	NA	NA	55	Female	NA	Asthma	AirwayEpithelialCells	HG-U133_Plus_2	67472
Airway epithelium, asthma sample 27	1647665	Airway epithelial gene expression data obtained from 3rd-4th generation bronchi at time of research bronchoscopy.	airway epithelium, asthma, Th2 low	NA	NA	34	Male	NA	Asthma	AirwayEpithelialCells	HG-U133_Plus_2	67472
Airway epithelium, asthma sample 28	1647666	Airway epithelial gene expression data obtained from 3rd-4th generation bronchi at time of research bronchoscopy.	airway epithelium, asthma, Th2 high	NA	NA	40	Male	NA	Asthma	AirwayEpithelialCells	HG-U133_Plus_2	67472
Airway epithelium, asthma sample 29	1647667	Airway epithelial gene expression data obtained from 3rd-4th generation bronchi at time of research bronchoscopy.	airway epithelium, asthma, Th2 high	NA	NA	33	Female	NA	Asthma	AirwayEpithelialCells	HG-U133_Plus_2	67472
Airway epithelium, asthma sample 30	1647668	Airway epithelial gene expression data obtained from 3rd-4th generation bronchi at time of research bronchoscopy.	airway epithelium, asthma, Th2 high	NA	NA	33	Male	NA	Asthma	AirwayEpithelialCells	HG-U133_Plus_2	67472
Airway epithelium, asthma sample 31	1647669	Airway epithelial gene expression data obtained from 3rd-4th generation bronchi at time of research bronchoscopy.	airway epithelium, asthma, Th2 high	NA	NA	21	Male	NA	Asthma	AirwayEpithelialCells	HG-U133_Plus_2	67472
Airway epithelium, asthma sample 32	1647670	Airway epithelial gene expression data obtained from 3rd-4th generation bronchi at time of research bronchoscopy.	airway epithelium, asthma, Th2 high	NA	NA	24	Male	NA	Asthma	AirwayEpithelialCells	HG-U133_Plus_2	67472
Airway epithelium, asthma sample 33	1647671	Airway epithelial gene expression data obtained from 3rd-4th generation bronchi at time of research bronchoscopy.	airway epithelium, asthma, Th2 low	NA	NA	47	Female	NA	Asthma	AirwayEpithelialCells	HG-U133_Plus_2	67472
Airway epithelium, asthma sample 34	1647672	Airway epithelial gene expression data obtained from 3rd-4th generation bronchi at time of research bronchoscopy.	airway epithelium, asthma, Th2 high	NA	NA	30	Male	NA	Asthma	AirwayEpithelialCells	HG-U133_Plus_2	67472
Airway epithelium, asthma sample 35	1647673	Airway epithelial gene expression data obtained from 3rd-4th generation bronchi at time of research bronchoscopy.	airway epithelium, asthma, Th2 high	NA	NA	34	Female	NA	Asthma	AirwayEpithelialCells	HG-U133_Plus_2	67472
Airway epithelium, asthma sample 36	1647674	Airway epithelial gene expression data obtained from 3rd-4th generation bronchi at time of research bronchoscopy.	airway epithelium, asthma, Th2 low	NA	NA	34	Male	NA	Asthma	AirwayEpithelialCells	HG-U133_Plus_2	67472
Airway epithelium, asthma sample 37	1647675	Airway epithelial gene expression data obtained from 3rd-4th generation bronchi at time of research bronchoscopy.	airway epithelium, asthma, Th2 high	NA	NA	25	Male	NA	Asthma	AirwayEpithelialCells	HG-U133_Plus_2	67472
Airway epithelium, asthma sample 38	1647676	Airway epithelial gene expression data obtained from 3rd-4th generation bronchi at time of research bronchoscopy.	airway epithelium, asthma, Th2 high	NA	NA	37	Female	NA	Asthma	AirwayEpithelialCells	HG-U133_Plus_2	67472
Airway epithelium, healthy sample 12	1647677	Airway epithelial gene expression data obtained from 3rd-4th generation bronchi at time of research bronchoscopy.	airway epithelium, healthy	NA	NA	39	Female	NA	Healthy	AirwayEpithelialCells	HG-U133_Plus_2	67472
Airway epithelium, healthy sample 13	1647678	Airway epithelial gene expression data obtained from 3rd-4th generation bronchi at time of research bronchoscopy.	airway epithelium, healthy	NA	NA	40	Female	NA	Healthy	AirwayEpithelialCells	HG-U133_Plus_2	67472
Airway epithelium, healthy sample 14	1647679	Airway epithelial gene expression data obtained from 3rd-4th generation bronchi at time of research bronchoscopy.	airway epithelium, healthy	NA	NA	59	Female	NA	Healthy	AirwayEpithelialCells	HG-U133_Plus_2	67472
Airway epithelium, healthy sample 15	1647680	Airway epithelial gene expression data obtained from 3rd-4th generation bronchi at time of research bronchoscopy.	airway epithelium, healthy	NA	NA	36	Female	NA	Healthy	AirwayEpithelialCells	HG-U133_Plus_2	67472
Airway epithelium, healthy sample 16	1647681	Airway epithelial gene expression data obtained from 3rd-4th generation bronchi at time of research bronchoscopy.	airway epithelium, healthy	NA	NA	42	Female	NA	Healthy	AirwayEpithelialCells	HG-U133_Plus_2	67472
Airway epithelium, healthy sample 17	1647682	Airway epithelial gene expression data obtained from 3rd-4th generation bronchi at time of research bronchoscopy.	airway epithelium, healthy	NA	NA	37	Female	NA	Healthy	AirwayEpithelialCells	HG-U133_Plus_2	67472
Airway epithelium, healthy sample 18	1647683	Airway epithelial gene expression data obtained from 3rd-4th generation bronchi at time of research bronchoscopy.	airway epithelium, healthy	NA	NA	35	Male	NA	Healthy	AirwayEpithelialCells	HG-U133_Plus_2	67472
Airway epithelium, healthy sample 19	1647684	Airway epithelial gene expression data obtained from 3rd-4th generation bronchi at time of research bronchoscopy.	airway epithelium, healthy	NA	NA	34	Female	NA	Healthy	AirwayEpithelialCells	HG-U133_Plus_2	67472
Airway epithelium, healthy sample 20	1647685	Airway epithelial gene expression data obtained from 3rd-4th generation bronchi at time of research bronchoscopy.	airway epithelium, healthy	NA	NA	31	Female	NA	Healthy	AirwayEpithelialCells	HG-U133_Plus_2	67472
Airway epithelium, healthy sample 21	1647686	Airway epithelial gene expression data obtained from 3rd-4th generation bronchi at time of research bronchoscopy.	airway epithelium, healthy	NA	NA	40	Male	NA	Healthy	AirwayEpithelialCells	HG-U133_Plus_2	67472
Airway epithelium, healthy sample 22	1647687	Airway epithelial gene expression data obtained from 3rd-4th generation bronchi at time of research bronchoscopy.	airway epithelium, healthy	NA	NA	40	Male	NA	Healthy	AirwayEpithelialCells	HG-U133_Plus_2	67472
Airway epithelium, healthy sample 23	1647688	Airway epithelial gene expression data obtained from 3rd-4th generation bronchi at time of research bronchoscopy.	airway epithelium, healthy	NA	NA	45	Male	NA	Healthy	AirwayEpithelialCells	HG-U133_Plus_2	67472
Airway epithelium, healthy sample 24	1647689	Airway epithelial gene expression data obtained from 3rd-4th generation bronchi at time of research bronchoscopy.	airway epithelium, healthy	NA	NA	51	Male	NA	Healthy	AirwayEpithelialCells	HG-U133_Plus_2	67472
Airway epithelium, healthy sample 25	1647690	Airway epithelial gene expression data obtained from 3rd-4th generation bronchi at time of research bronchoscopy.	airway epithelium, healthy	NA	NA	29	Male	NA	Healthy	AirwayEpithelialCells	HG-U133_Plus_2	67472
Airway epithelium, healthy sample 26	1647691	Airway epithelial gene expression data obtained from 3rd-4th generation bronchi at time of research bronchoscopy.	airway epithelium, healthy	NA	NA	28	Male	NA	Healthy	AirwayEpithelialCells	HG-U133_Plus_2	67472
Airway epithelium, healthy sample 27	1647692	Airway epithelial gene expression data obtained from 3rd-4th generation bronchi at time of research bronchoscopy.	airway epithelium, healthy	NA	NA	32	Female	NA	Healthy	AirwayEpithelialCells	HG-U133_Plus_2	67472
Airway epithelium, healthy sample 28	1647693	Airway epithelial gene expression data obtained from 3rd-4th generation bronchi at time of research bronchoscopy.	airway epithelium, healthy	NA	NA	25	Male	NA	Healthy	AirwayEpithelialCells	HG-U133_Plus_2	67472
Airway epithelium, healthy sample 29	1647694	Airway epithelial gene expression data obtained from 3rd-4th generation bronchi at time of research bronchoscopy.	airway epithelium, healthy	NA	NA	35	Female	NA	Healthy	AirwayEpithelialCells	HG-U133_Plus_2	67472
Airway epithelium, asthma sample 39	1647695	Airway epithelial gene expression data obtained from 3rd-4th generation bronchi at time of research bronchoscopy.	airway epithelium, asthma, Th2 high	NA	NA	28	Female	NA	Asthma	AirwayEpithelialCells	HG-U133_Plus_2	67472
Airway epithelium, asthma sample 40	1647696	Airway epithelial gene expression data obtained from 3rd-4th generation bronchi at time of research bronchoscopy.	airway epithelium, asthma, Th2 high	NA	NA	21	Female	NA	Asthma	AirwayEpithelialCells	HG-U133_Plus_2	67472
Airway epithelium, asthma sample 41	1647697	Airway epithelial gene expression data obtained from 3rd-4th generation bronchi at time of research bronchoscopy.	airway epithelium, asthma, Th2 high	NA	NA	24	Female	NA	Asthma	AirwayEpithelialCells	HG-U133_Plus_2	67472
Airway epithelium, asthma sample 42	1647698	Airway epithelial gene expression data obtained from 3rd-4th generation bronchi at time of research bronchoscopy.	airway epithelium, asthma, Th2 high	NA	NA	35	Male	NA	Asthma	AirwayEpithelialCells	HG-U133_Plus_2	67472
Airway epithelium, asthma sample 43	1647699	Airway epithelial gene expression data obtained from 3rd-4th generation bronchi at time of research bronchoscopy.	airway epithelium, asthma, Th2 high	NA	NA	42	Male	NA	Asthma	AirwayEpithelialCells	HG-U133_Plus_2	67472
Airway epithelium, asthma sample 44	1647700	Airway epithelial gene expression data obtained from 3rd-4th generation bronchi at time of research bronchoscopy.	airway epithelium, asthma, Th2 low	NA	NA	25	Female	NA	Asthma	AirwayEpithelialCells	HG-U133_Plus_2	67472
Airway epithelium, healthy sample 30	1647701	Airway epithelial gene expression data obtained from 3rd-4th generation bronchi at time of research bronchoscopy.	airway epithelium, healthy	NA	NA	43	Male	NA	Healthy	AirwayEpithelialCells	HG-U133_Plus_2	67472
Airway epithelium, healthy sample 31	1647702	Airway epithelial gene expression data obtained from 3rd-4th generation bronchi at time of research bronchoscopy.	airway epithelium, healthy	NA	NA	31	Female	NA	Healthy	AirwayEpithelialCells	HG-U133_Plus_2	67472
Airway epithelium, asthma sample 45	1647703	Airway epithelial gene expression data obtained from 3rd-4th generation bronchi at time of research bronchoscopy.	airway epithelium, asthma, Th2 high	NA	NA	37	Male	NA	Asthma	AirwayEpithelialCells	HG-U133_Plus_2	67472
Airway epithelium, asthma sample 46	1647704	Airway epithelial gene expression data obtained from 3rd-4th generation bronchi at time of research bronchoscopy.	airway epithelium, asthma, Th2 low	NA	NA	41	Male	NA	Asthma	AirwayEpithelialCells	HG-U133_Plus_2	67472
Airway epithelium, asthma sample 47	1647705	Airway epithelial gene expression data obtained from 3rd-4th generation bronchi at time of research bronchoscopy.	airway epithelium, asthma, Th2 high	NA	NA	26	Male	NA	Asthma	AirwayEpithelialCells	HG-U133_Plus_2	67472
Airway epithelium, asthma sample 48	1647706	Airway epithelial gene expression data obtained from 3rd-4th generation bronchi at time of research bronchoscopy.	airway epithelium, asthma, Th2 high	NA	NA	24	Female	NA	Asthma	AirwayEpithelialCells	HG-U133_Plus_2	67472
Airway epithelium, asthma sample 49	1647707	Airway epithelial gene expression data obtained from 3rd-4th generation bronchi at time of research bronchoscopy.	airway epithelium, asthma, Th2 low	NA	NA	25	Female	NA	Asthma	AirwayEpithelialCells	HG-U133_Plus_2	67472
Airway epithelium, asthma sample 50	1647708	Airway epithelial gene expression data obtained from 3rd-4th generation bronchi at time of research bronchoscopy.	airway epithelium, asthma, Th2 low	NA	NA	23	Male	NA	Asthma	AirwayEpithelialCells	HG-U133_Plus_2	67472
Airway epithelium, healthy sample 32	1647709	Airway epithelial gene expression data obtained from 3rd-4th generation bronchi at time of research bronchoscopy.	airway epithelium, healthy	NA	NA	21	Male	NA	Healthy	AirwayEpithelialCells	HG-U133_Plus_2	67472
Airway epithelium, healthy sample 33	1647710	Airway epithelial gene expression data obtained from 3rd-4th generation bronchi at time of research bronchoscopy.	airway epithelium, healthy	NA	NA	35	Female	NA	Healthy	AirwayEpithelialCells	HG-U133_Plus_2	67472
Airway epithelium, healthy sample 34	1647711	Airway epithelial gene expression data obtained from 3rd-4th generation bronchi at time of research bronchoscopy.	airway epithelium, healthy	NA	NA	44	Female	NA	Healthy	AirwayEpithelialCells	HG-U133_Plus_2	67472
Airway epithelium, healthy sample 35	1647712	Airway epithelial gene expression data obtained from 3rd-4th generation bronchi at time of research bronchoscopy.	airway epithelium, healthy	NA	NA	42	Male	NA	Healthy	AirwayEpithelialCells	HG-U133_Plus_2	67472
Airway epithelium, healthy sample 36	1647713	Airway epithelial gene expression data obtained from 3rd-4th generation bronchi at time of research bronchoscopy.	airway epithelium, healthy	NA	NA	57	Female	NA	Healthy	AirwayEpithelialCells	HG-U133_Plus_2	67472
Airway epithelium, healthy sample 37	1647714	Airway epithelial gene expression data obtained from 3rd-4th generation bronchi at time of research bronchoscopy.	airway epithelium, healthy	NA	NA	28	Male	NA	Healthy	AirwayEpithelialCells	HG-U133_Plus_2	67472
Airway epithelium, healthy sample 38	1647715	Airway epithelial gene expression data obtained from 3rd-4th generation bronchi at time of research bronchoscopy.	airway epithelium, healthy	NA	NA	26	Male	NA	Healthy	AirwayEpithelialCells	HG-U133_Plus_2	67472
Airway epithelium, asthma sample 51	1647716	Airway epithelial gene expression data obtained from 3rd-4th generation bronchi at time of research bronchoscopy.	airway epithelium, asthma, Th2 high	NA	NA	47	Female	NA	Asthma	AirwayEpithelialCells	HG-U133_Plus_2	67472
Airway epithelium, asthma sample 52	1647717	Airway epithelial gene expression data obtained from 3rd-4th generation bronchi at time of research bronchoscopy.	airway epithelium, asthma, Th2 high	NA	NA	22	Female	NA	Asthma	AirwayEpithelialCells	HG-U133_Plus_2	67472
Airway epithelium, healthy sample 39	1647718	Airway epithelial gene expression data obtained from 3rd-4th generation bronchi at time of research bronchoscopy.	airway epithelium, healthy	NA	NA	23	Female	NA	Healthy	AirwayEpithelialCells	HG-U133_Plus_2	67472
Airway epithelium, healthy sample 40	1647719	Airway epithelial gene expression data obtained from 3rd-4th generation bronchi at time of research bronchoscopy.	airway epithelium, healthy	NA	NA	27	Male	NA	Healthy	AirwayEpithelialCells	HG-U133_Plus_2	67472
Airway epithelium, healthy sample 41	1647720	Airway epithelial gene expression data obtained from 3rd-4th generation bronchi at time of research bronchoscopy.	airway epithelium, healthy	NA	NA	34	Male	NA	Healthy	AirwayEpithelialCells	HG-U133_Plus_2	67472
Airway epithelium, asthma sample 53	1647721	Airway epithelial gene expression data obtained from 3rd-4th generation bronchi at time of research bronchoscopy.	airway epithelium, asthma, Th2 low	NA	NA	55	Female	NA	Asthma	AirwayEpithelialCells	HG-U133_Plus_2	67472
Airway epithelium, asthma sample 54	1647722	Airway epithelial gene expression data obtained from 3rd-4th generation bronchi at time of research bronchoscopy.	airway epithelium, asthma, Th2 high	NA	NA	49	Female	NA	Asthma	AirwayEpithelialCells	HG-U133_Plus_2	67472
Airway epithelium, asthma sample 55	1647723	Airway epithelial gene expression data obtained from 3rd-4th generation bronchi at time of research bronchoscopy.	airway epithelium, asthma, Th2 low	NA	NA	26	Male	NA	Asthma	AirwayEpithelialCells	HG-U133_Plus_2	67472
Airway epithelium, asthma sample 56	1647724	Airway epithelial gene expression data obtained from 3rd-4th generation bronchi at time of research bronchoscopy.	airway epithelium, asthma, Th2 high	NA	NA	39	Male	NA	Asthma	AirwayEpithelialCells	HG-U133_Plus_2	67472
Airway epithelium, asthma sample 57	1647725	Airway epithelial gene expression data obtained from 3rd-4th generation bronchi at time of research bronchoscopy.	airway epithelium, asthma, Th2 high	NA	NA	20	Male	NA	Asthma	AirwayEpithelialCells	HG-U133_Plus_2	67472
Airway epithelium, asthma sample 58	1647726	Airway epithelial gene expression data obtained from 3rd-4th generation bronchi at time of research bronchoscopy.	airway epithelium, asthma, Th2 low	NA	NA	22	Male	NA	Asthma	AirwayEpithelialCells	HG-U133_Plus_2	67472
Airway epithelium, healthy sample 42	1647727	Airway epithelial gene expression data obtained from 3rd-4th generation bronchi at time of research bronchoscopy.	airway epithelium, healthy	NA	NA	41	Male	NA	Healthy	AirwayEpithelialCells	HG-U133_Plus_2	67472
Airway epithelium, healthy sample 43	1647728	Airway epithelial gene expression data obtained from 3rd-4th generation bronchi at time of research bronchoscopy.	airway epithelium, healthy	NA	NA	46	Female	NA	Healthy	AirwayEpithelialCells	HG-U133_Plus_2	67472
Airway epithelium, asthma sample 59	1647729	Airway epithelial gene expression data obtained from 3rd-4th generation bronchi at time of research bronchoscopy.	airway epithelium, asthma, Th2 low	NA	NA	23	Male	NA	Asthma	AirwayEpithelialCells	HG-U133_Plus_2	67472
Airway epithelium, asthma sample 60	1647730	Airway epithelial gene expression data obtained from 3rd-4th generation bronchi at time of research bronchoscopy.	airway epithelium, asthma, Th2 low	NA	NA	23	Female	NA	Asthma	AirwayEpithelialCells	HG-U133_Plus_2	67472
Airway epithelium, asthma sample 61	1647731	Airway epithelial gene expression data obtained from 3rd-4th generation bronchi at time of research bronchoscopy.	airway epithelium, asthma, Th2 high	NA	NA	54	Male	NA	Asthma	AirwayEpithelialCells	HG-U133_Plus_2	67472
Airway epithelium, asthma sample 62	1647732	Airway epithelial gene expression data obtained from 3rd-4th generation bronchi at time of research bronchoscopy.	airway epithelium, asthma, Th2 high	NA	NA	57	Female	NA	Asthma	AirwayEpithelialCells	HG-U133_Plus_2	67472
1729	912448	AS_COPD_A2_1729	bronchial brushing	NA	NA	NA	NA	NA	COPD	AirwayEpithelialCells	HuGene-1_0-st-v1	37147
891	912450	AS_COPD_A_A4_891	bronchial brushing	NA	NA	NA	NA	NA	COPD	AirwayEpithelialCells	HuGene-1_0-st-v1	37147
1058	912452	AS_COPD_A1_1058	bronchial brushing	NA	NA	NA	NA	NA	COPD	AirwayEpithelialCells	HuGene-1_0-st-v1	37147
1141	912453	AS_COPD_B_A1_1141	bronchial brushing	NA	NA	NA	NA	NA	COPD	AirwayEpithelialCells	HuGene-1_0-st-v1	37147
1272	912455	AS_COPD_A4_1272	bronchial brushing	NA	NA	NA	NA	NA	COPD	AirwayEpithelialCells	HuGene-1_0-st-v1	37147
1554	912456	AS_COPD_F4_1554	bronchial brushing	NA	NA	NA	NA	NA	COPD	AirwayEpithelialCells	HuGene-1_0-st-v1	37147
1666	912458	AS_COPD_B1_1666	bronchial brushing	NA	NA	NA	NA	NA	COPD	AirwayEpithelialCells	HuGene-1_0-st-v1	37147
1774	912460	AS_COPD_A_A8_1774	bronchial brushing	NA	NA	NA	NA	NA	COPD	AirwayEpithelialCells	HuGene-1_0-st-v1	37147
1886	912461	AS_COPD_D5_1886	bronchial brushing	NA	NA	NA	NA	NA	COPD	AirwayEpithelialCells	HuGene-1_0-st-v1	37147
4000071	912463	AS_COPD_E6_4000071	bronchial brushing	NA	NA	NA	NA	NA	COPD	AirwayEpithelialCells	HuGene-1_0-st-v1	37147
4000081	912465	AS_COPD_E5_4000081	bronchial brushing	NA	NA	NA	NA	NA	COPD	AirwayEpithelialCells	HuGene-1_0-st-v1	37147
4000222	912466	AS_COPD_B5_4000222	bronchial brushing	NA	NA	NA	NA	NA	COPD	AirwayEpithelialCells	HuGene-1_0-st-v1	37147
4000240	912468	AS_COPD_A_C6_4000240	bronchial brushing	NA	NA	NA	NA	NA	COPD	AirwayEpithelialCells	HuGene-1_0-st-v1	37147
4000250	912470	AS_COPD_A5_4000250	bronchial brushing	NA	NA	NA	NA	NA	COPD	AirwayEpithelialCells	HuGene-1_0-st-v1	37147
4000395	912471	AS_COPD_D2_4000395	bronchial brushing	NA	NA	NA	NA	NA	COPD	AirwayEpithelialCells	HuGene-1_0-st-v1	37147
4000514	912472	AS_COPD_A6_4000514	bronchial brushing	NA	NA	NA	NA	NA	COPD	AirwayEpithelialCells	HuGene-1_0-st-v1	37147
4000605	912473	AS_COPD_B_B6_4000605	bronchial brushing	NA	NA	NA	NA	NA	COPD	AirwayEpithelialCells	HuGene-1_0-st-v1	37147
5000114	912474	AS_COPD_D3_5000114	bronchial brushing	NA	NA	NA	NA	NA	COPD	AirwayEpithelialCells	HuGene-1_0-st-v1	37147
5000249	912475	AS_COPD_D4_5000249	bronchial brushing	NA	NA	NA	NA	NA	COPD	AirwayEpithelialCells	HuGene-1_0-st-v1	37147
5000548	912476	AS_COPD_B6_5000548	bronchial brushing	NA	NA	NA	NA	NA	COPD	AirwayEpithelialCells	HuGene-1_0-st-v1	37147
5000691	912477	AS_COPD_B_A3_5000691	bronchial brushing	NA	NA	NA	NA	NA	COPD	AirwayEpithelialCells	HuGene-1_0-st-v1	37147
6000189	912478	AS_COPD_D1_6000189	bronchial brushing	NA	NA	NA	NA	NA	COPD	AirwayEpithelialCells	HuGene-1_0-st-v1	37147
6000399	912479	AS_COPD_A3_6000399	bronchial brushing	NA	NA	NA	NA	NA	COPD	AirwayEpithelialCells	HuGene-1_0-st-v1	37147
8000544	912480	AS_SL_C2_544	bronchial brushing	NA	NA	NA	NA	NA	Healthy	AirwayEpithelialCells	HuGene-1_0-st-v1	37147
9000093	912481	AS_SL93	bronchial brushing	NA	NA	NA	NA	NA	Healthy	AirwayEpithelialCells	HuGene-1_0-st-v1	37147
9000121	912482	AS_SL_D4_121	bronchial brushing	NA	NA	NA	NA	NA	Healthy	AirwayEpithelialCells	HuGene-1_0-st-v1	37147
9000137	912483	AS_SL_E4_137	bronchial brushing	NA	NA	NA	NA	NA	Healthy	AirwayEpithelialCells	HuGene-1_0-st-v1	37147
9000149	912484	AS_SL_E5_149	bronchial brushing	NA	NA	NA	NA	NA	Healthy	AirwayEpithelialCells	HuGene-1_0-st-v1	37147
9000137, rep2	912485	AS_SL_E4_137rehyb	bronchial brushing	NA	NA	NA	NA	NA	Healthy	AirwayEpithelialCells	HuGene-1_0-st-v1	37147
9000149, rep2	912486	AS_SL_E5_149rehyb	bronchial brushing	NA	NA	NA	NA	NA	Healthy	AirwayEpithelialCells	HuGene-1_0-st-v1	37147
9000301	912487	AS_SL301	bronchial brushing	NA	NA	NA	NA	NA	Healthy	AirwayEpithelialCells	HuGene-1_0-st-v1	37147
Subject 11002 baseline	2549781	Gene expression data from bronchial epithelial cells collected by bronchoscopic brushing at baseline.	Bronchial epithelial cells	NA	NA	NA	Male	NA	NA	AirwayEpithelialCells	HuGene-1_0-st-v1	97010
Subject 11002 post-ASE	2549782	Gene expression data from bronchial epithelial cells collected by bronchoscopic brushing 24 hours after acute smoke exposure (ASE)..	Bronchial epithelial cells	NA	NA	NA	Male	NA	NA	AirwayEpithelialCells	HuGene-1_0-st-v1	97010
Subject 11003 baseline	2549783	Gene expression data from bronchial epithelial cells collected by bronchoscopic brushing at baseline.	Bronchial epithelial cells	NA	NA	NA	Male	NA	NA	AirwayEpithelialCells	HuGene-1_0-st-v1	97010
Subject 11003 post-ASE	2549784	Gene expression data from bronchial epithelial cells collected by bronchoscopic brushing 24 hours after acute smoke exposure (ASE)..	Bronchial epithelial cells	NA	NA	NA	Male	NA	NA	AirwayEpithelialCells	HuGene-1_0-st-v1	97010
Subject 11004 baseline	2549785	Gene expression data from bronchial epithelial cells collected by bronchoscopic brushing at baseline.	Bronchial epithelial cells	NA	NA	NA	Male	NA	NA	AirwayEpithelialCells	HuGene-1_0-st-v1	97010
Subject 11004 post-ASE	2549786	Gene expression data from bronchial epithelial cells collected by bronchoscopic brushing 24 hours after acute smoke exposure (ASE)..	Bronchial epithelial cells	NA	NA	NA	Male	NA	NA	AirwayEpithelialCells	HuGene-1_0-st-v1	97010
Subject 11005 post-ASE	2549787	Gene expression data from bronchial epithelial cells collected by bronchoscopic brushing 24 hours after acute smoke exposure (ASE)..	Bronchial epithelial cells	NA	NA	NA	Male	NA	NA	AirwayEpithelialCells	HuGene-1_0-st-v1	97010
Subject 11005 baseline	2549788	Gene expression data from bronchial epithelial cells collected by bronchoscopic brushing at baseline.	Bronchial epithelial cells	NA	NA	NA	Male	NA	NA	AirwayEpithelialCells	HuGene-1_0-st-v1	97010
Subject 11006 post-ASE	2549789	Gene expression data from bronchial epithelial cells collected by bronchoscopic brushing 24 hours after acute smoke exposure (ASE)..	Bronchial epithelial cells	NA	NA	NA	Female	NA	NA	AirwayEpithelialCells	HuGene-1_0-st-v1	97010
Subject 11006 baseline	2549790	Gene expression data from bronchial epithelial cells collected by bronchoscopic brushing at baseline.	Bronchial epithelial cells	NA	NA	NA	Female	NA	NA	AirwayEpithelialCells	HuGene-1_0-st-v1	97010
Subject 11007 baseline	2549791	Gene expression data from bronchial epithelial cells collected by bronchoscopic brushing at baseline.	Bronchial epithelial cells	NA	NA	NA	Male	NA	NA	AirwayEpithelialCells	HuGene-1_0-st-v1	97010
Subject 11007 post-ASE	2549792	Gene expression data from bronchial epithelial cells collected by bronchoscopic brushing 24 hours after acute smoke exposure (ASE)..	Bronchial epithelial cells	NA	NA	NA	Male	NA	NA	AirwayEpithelialCells	HuGene-1_0-st-v1	97010
Subject 11008 post-ASE	2549793	Gene expression data from bronchial epithelial cells collected by bronchoscopic brushing 24 hours after acute smoke exposure (ASE)..	Bronchial epithelial cells	NA	NA	NA	Male	NA	NA	AirwayEpithelialCells	HuGene-1_0-st-v1	97010
Subject 11008 baseline	2549794	Gene expression data from bronchial epithelial cells collected by bronchoscopic brushing at baseline.	Bronchial epithelial cells	NA	NA	NA	Male	NA	NA	AirwayEpithelialCells	HuGene-1_0-st-v1	97010
Subject 11009 post-ASE	2549795	Gene expression data from bronchial epithelial cells collected by bronchoscopic brushing 24 hours after acute smoke exposure (ASE)..	Bronchial epithelial cells	NA	NA	NA	Female	NA	NA	AirwayEpithelialCells	HuGene-1_0-st-v1	97010
Subject 11009 baseline	2549796	Gene expression data from bronchial epithelial cells collected by bronchoscopic brushing at baseline.	Bronchial epithelial cells	NA	NA	NA	Female	NA	NA	AirwayEpithelialCells	HuGene-1_0-st-v1	97010
Subject 11011 baseline	2549797	Gene expression data from bronchial epithelial cells collected by bronchoscopic brushing at baseline.	Bronchial epithelial cells	NA	NA	NA	Male	NA	NA	AirwayEpithelialCells	HuGene-1_0-st-v1	97010
Subject 11011 post-ASE	2549798	Gene expression data from bronchial epithelial cells collected by bronchoscopic brushing 24 hours after acute smoke exposure (ASE)..	Bronchial epithelial cells	NA	NA	NA	Male	NA	NA	AirwayEpithelialCells	HuGene-1_0-st-v1	97010
Subject 11012 post-ASE	2549799	Gene expression data from bronchial epithelial cells collected by bronchoscopic brushing 24 hours after acute smoke exposure (ASE)..	Bronchial epithelial cells	NA	NA	NA	Male	NA	NA	AirwayEpithelialCells	HuGene-1_0-st-v1	97010
Subject 11012 baseline	2549800	Gene expression data from bronchial epithelial cells collected by bronchoscopic brushing at baseline.	Bronchial epithelial cells	NA	NA	NA	Male	NA	NA	AirwayEpithelialCells	HuGene-1_0-st-v1	97010
Subject 11013 baseline	2549801	Gene expression data from bronchial epithelial cells collected by bronchoscopic brushing at baseline.	Bronchial epithelial cells	NA	NA	NA	Female	NA	NA	AirwayEpithelialCells	HuGene-1_0-st-v1	97010
Subject 11013 post-ASE	2549802	Gene expression data from bronchial epithelial cells collected by bronchoscopic brushing 24 hours after acute smoke exposure (ASE)..	Bronchial epithelial cells	NA	NA	NA	Female	NA	NA	AirwayEpithelialCells	HuGene-1_0-st-v1	97010
Subject 11014 post-ASE	2549803	Gene expression data from bronchial epithelial cells collected by bronchoscopic brushing 24 hours after acute smoke exposure (ASE)..	Bronchial epithelial cells	NA	NA	NA	Male	NA	NA	AirwayEpithelialCells	HuGene-1_0-st-v1	97010
Subject 11014 baseline	2549804	Gene expression data from bronchial epithelial cells collected by bronchoscopic brushing at baseline.	Bronchial epithelial cells	NA	NA	NA	Male	NA	NA	AirwayEpithelialCells	HuGene-1_0-st-v1	97010
Subject 11016 baseline	2549805	Gene expression data from bronchial epithelial cells collected by bronchoscopic brushing at baseline.	Bronchial epithelial cells	NA	NA	NA	Male	NA	NA	AirwayEpithelialCells	HuGene-1_0-st-v1	97010
Subject 11016 post-ASE	2549806	Gene expression data from bronchial epithelial cells collected by bronchoscopic brushing 24 hours after acute smoke exposure (ASE)..	Bronchial epithelial cells	NA	NA	NA	Male	NA	NA	AirwayEpithelialCells	HuGene-1_0-st-v1	97010
Subject 11017 baseline	2549807	Gene expression data from bronchial epithelial cells collected by bronchoscopic brushing at baseline.	Bronchial epithelial cells	NA	NA	NA	Male	NA	NA	AirwayEpithelialCells	HuGene-1_0-st-v1	97010
Subject 11017 post-ASE	2549808	Gene expression data from bronchial epithelial cells collected by bronchoscopic brushing 24 hours after acute smoke exposure (ASE)..	Bronchial epithelial cells	NA	NA	NA	Male	NA	NA	AirwayEpithelialCells	HuGene-1_0-st-v1	97010
Subject 11018 post-ASE	2549809	Gene expression data from bronchial epithelial cells collected by bronchoscopic brushing 24 hours after acute smoke exposure (ASE)..	Bronchial epithelial cells	NA	NA	NA	Male	NA	NA	AirwayEpithelialCells	HuGene-1_0-st-v1	97010
Subject 11018 baseline	2549810	Gene expression data from bronchial epithelial cells collected by bronchoscopic brushing at baseline.	Bronchial epithelial cells	NA	NA	NA	Male	NA	NA	AirwayEpithelialCells	HuGene-1_0-st-v1	97010
Subject 11019 baseline	2549811	Gene expression data from bronchial epithelial cells collected by bronchoscopic brushing at baseline.	Bronchial epithelial cells	NA	NA	NA	Male	NA	NA	AirwayEpithelialCells	HuGene-1_0-st-v1	97010
Subject 11019 post-ASE	2549812	Gene expression data from bronchial epithelial cells collected by bronchoscopic brushing 24 hours after acute smoke exposure (ASE)..	Bronchial epithelial cells	NA	NA	NA	Male	NA	NA	AirwayEpithelialCells	HuGene-1_0-st-v1	97010
Subject 11020 baseline	2549813	Gene expression data from bronchial epithelial cells collected by bronchoscopic brushing at baseline.	Bronchial epithelial cells	NA	NA	NA	Male	NA	NA	AirwayEpithelialCells	HuGene-1_0-st-v1	97010
Subject 11020 post-ASE	2549814	Gene expression data from bronchial epithelial cells collected by bronchoscopic brushing 24 hours after acute smoke exposure (ASE)..	Bronchial epithelial cells	NA	NA	NA	Male	NA	NA	AirwayEpithelialCells	HuGene-1_0-st-v1	97010
Subject 11023 baseline	2549815	Gene expression data from bronchial epithelial cells collected by bronchoscopic brushing at baseline.	Bronchial epithelial cells	NA	NA	NA	Male	NA	NA	AirwayEpithelialCells	HuGene-1_0-st-v1	97010
Subject 11023 post-ASE	2549816	Gene expression data from bronchial epithelial cells collected by bronchoscopic brushing 24 hours after acute smoke exposure (ASE)..	Bronchial epithelial cells	NA	NA	NA	Male	NA	NA	AirwayEpithelialCells	HuGene-1_0-st-v1	97010
Subject 11024 baseline	2549817	Gene expression data from bronchial epithelial cells collected by bronchoscopic brushing at baseline.	Bronchial epithelial cells	NA	NA	NA	Male	NA	NA	AirwayEpithelialCells	HuGene-1_0-st-v1	97010
Subject 11024 post-ASE	2549818	Gene expression data from bronchial epithelial cells collected by bronchoscopic brushing 24 hours after acute smoke exposure (ASE)..	Bronchial epithelial cells	NA	NA	NA	Male	NA	NA	AirwayEpithelialCells	HuGene-1_0-st-v1	97010
Subject 11027 post-ASE	2549819	Gene expression data from bronchial epithelial cells collected by bronchoscopic brushing 24 hours after acute smoke exposure (ASE)..	Bronchial epithelial cells	NA	NA	NA	Male	NA	NA	AirwayEpithelialCells	HuGene-1_0-st-v1	97010
Subject 11027 baseline	2549820	Gene expression data from bronchial epithelial cells collected by bronchoscopic brushing at baseline.	Bronchial epithelial cells	NA	NA	NA	Male	NA	NA	AirwayEpithelialCells	HuGene-1_0-st-v1	97010
Subject 11028 baseline	2549821	Gene expression data from bronchial epithelial cells collected by bronchoscopic brushing at baseline.	Bronchial epithelial cells	NA	NA	NA	Male	NA	NA	AirwayEpithelialCells	HuGene-1_0-st-v1	97010
Subject 11028 post-ASE	2549822	Gene expression data from bronchial epithelial cells collected by bronchoscopic brushing 24 hours after acute smoke exposure (ASE)..	Bronchial epithelial cells	NA	NA	NA	Male	NA	NA	AirwayEpithelialCells	HuGene-1_0-st-v1	97010
Subject 11029 baseline	2549823	Gene expression data from bronchial epithelial cells collected by bronchoscopic brushing at baseline.	Bronchial epithelial cells	NA	NA	NA	Male	NA	NA	AirwayEpithelialCells	HuGene-1_0-st-v1	97010
Subject 11029 post-ASE	2549824	Gene expression data from bronchial epithelial cells collected by bronchoscopic brushing 24 hours after acute smoke exposure (ASE)..	Bronchial epithelial cells	NA	NA	NA	Male	NA	NA	AirwayEpithelialCells	HuGene-1_0-st-v1	97010
Subject 11030 baseline	2549825	Gene expression data from bronchial epithelial cells collected by bronchoscopic brushing at baseline.	Bronchial epithelial cells	NA	NA	NA	Male	NA	NA	AirwayEpithelialCells	HuGene-1_0-st-v1	97010
Subject 11030 post-ASE	2549826	Gene expression data from bronchial epithelial cells collected by bronchoscopic brushing 24 hours after acute smoke exposure (ASE)..	Bronchial epithelial cells	NA	NA	NA	Male	NA	NA	AirwayEpithelialCells	HuGene-1_0-st-v1	97010
Subject 11032 post-ASE	2549827	Gene expression data from bronchial epithelial cells collected by bronchoscopic brushing 24 hours after acute smoke exposure (ASE)..	Bronchial epithelial cells	NA	NA	NA	Male	NA	NA	AirwayEpithelialCells	HuGene-1_0-st-v1	97010
Subject 11032 baseline	2549828	Gene expression data from bronchial epithelial cells collected by bronchoscopic brushing at baseline.	Bronchial epithelial cells	NA	NA	NA	Male	NA	NA	AirwayEpithelialCells	HuGene-1_0-st-v1	97010
Subject 11034 post-ASE	2549829	Gene expression data from bronchial epithelial cells collected by bronchoscopic brushing 24 hours after acute smoke exposure (ASE)..	Bronchial epithelial cells	NA	NA	NA	Female	NA	NA	AirwayEpithelialCells	HuGene-1_0-st-v1	97010
Subject 11034 baseline	2549830	Gene expression data from bronchial epithelial cells collected by bronchoscopic brushing at baseline.	Bronchial epithelial cells	NA	NA	NA	Female	NA	NA	AirwayEpithelialCells	HuGene-1_0-st-v1	97010
Subject 11035 baseline	2549831	Gene expression data from bronchial epithelial cells collected by bronchoscopic brushing at baseline.	Bronchial epithelial cells	NA	NA	NA	Male	NA	NA	AirwayEpithelialCells	HuGene-1_0-st-v1	97010
Subject 11035 post-ASE	2549832	Gene expression data from bronchial epithelial cells collected by bronchoscopic brushing 24 hours after acute smoke exposure (ASE)..	Bronchial epithelial cells	NA	NA	NA	Male	NA	NA	AirwayEpithelialCells	HuGene-1_0-st-v1	97010
Subject 11037 post-ASE	2549833	Gene expression data from bronchial epithelial cells collected by bronchoscopic brushing 24 hours after acute smoke exposure (ASE)..	Bronchial epithelial cells	NA	NA	NA	Male	NA	NA	AirwayEpithelialCells	HuGene-1_0-st-v1	97010
Subject 11037 baseline	2549834	Gene expression data from bronchial epithelial cells collected by bronchoscopic brushing at baseline.	Bronchial epithelial cells	NA	NA	NA	Male	NA	NA	AirwayEpithelialCells	HuGene-1_0-st-v1	97010
Subject 11038 post-ASE	2549835	Gene expression data from bronchial epithelial cells collected by bronchoscopic brushing 24 hours after acute smoke exposure (ASE)..	Bronchial epithelial cells	NA	NA	NA	Male	NA	NA	AirwayEpithelialCells	HuGene-1_0-st-v1	97010
Subject 11038 baseline	2549836	Gene expression data from bronchial epithelial cells collected by bronchoscopic brushing at baseline.	Bronchial epithelial cells	NA	NA	NA	Male	NA	NA	AirwayEpithelialCells	HuGene-1_0-st-v1	97010
Subject 11039 baseline	2549837	Gene expression data from bronchial epithelial cells collected by bronchoscopic brushing at baseline.	Bronchial epithelial cells	NA	NA	NA	Male	NA	NA	AirwayEpithelialCells	HuGene-1_0-st-v1	97010
Subject 11039 post-ASE	2549838	Gene expression data from bronchial epithelial cells collected by bronchoscopic brushing 24 hours after acute smoke exposure (ASE)..	Bronchial epithelial cells	NA	NA	NA	Male	NA	NA	AirwayEpithelialCells	HuGene-1_0-st-v1	97010
Subject 11041 baseline	2549839	Gene expression data from bronchial epithelial cells collected by bronchoscopic brushing at baseline.	Bronchial epithelial cells	NA	NA	NA	Male	NA	NA	AirwayEpithelialCells	HuGene-1_0-st-v1	97010
Subject 11041 post-ASE	2549840	Gene expression data from bronchial epithelial cells collected by bronchoscopic brushing 24 hours after acute smoke exposure (ASE)..	Bronchial epithelial cells	NA	NA	NA	Male	NA	NA	AirwayEpithelialCells	HuGene-1_0-st-v1	97010
Subject 11049 baseline	2549841	Gene expression data from bronchial epithelial cells collected by bronchoscopic brushing at baseline.	Bronchial epithelial cells	NA	NA	NA	Male	NA	NA	AirwayEpithelialCells	HuGene-1_0-st-v1	97010
Subject 11049 post-ASE	2549842	Gene expression data from bronchial epithelial cells collected by bronchoscopic brushing 24 hours after acute smoke exposure (ASE)..	Bronchial epithelial cells	NA	NA	NA	Male	NA	NA	AirwayEpithelialCells	HuGene-1_0-st-v1	97010
Subject 11051 post-ASE	2549843	Gene expression data from bronchial epithelial cells collected by bronchoscopic brushing 24 hours after acute smoke exposure (ASE)..	Bronchial epithelial cells	NA	NA	NA	Female	NA	NA	AirwayEpithelialCells	HuGene-1_0-st-v1	97010
Subject 11051 baseline	2549844	Gene expression data from bronchial epithelial cells collected by bronchoscopic brushing at baseline.	Bronchial epithelial cells	NA	NA	NA	Female	NA	NA	AirwayEpithelialCells	HuGene-1_0-st-v1	97010
Subject 11052 post-ASE	2549845	Gene expression data from bronchial epithelial cells collected by bronchoscopic brushing 24 hours after acute smoke exposure (ASE)..	Bronchial epithelial cells	NA	NA	NA	Male	NA	NA	AirwayEpithelialCells	HuGene-1_0-st-v1	97010
Subject 11052 baseline	2549846	Gene expression data from bronchial epithelial cells collected by bronchoscopic brushing at baseline.	Bronchial epithelial cells	NA	NA	NA	Male	NA	NA	AirwayEpithelialCells	HuGene-1_0-st-v1	97010
Subject 11056 baseline	2549847	Gene expression data from bronchial epithelial cells collected by bronchoscopic brushing at baseline.	Bronchial epithelial cells	NA	NA	NA	Female	NA	NA	AirwayEpithelialCells	HuGene-1_0-st-v1	97010
Subject 11056 post-ASE	2549848	Gene expression data from bronchial epithelial cells collected by bronchoscopic brushing 24 hours after acute smoke exposure (ASE)..	Bronchial epithelial cells	NA	NA	NA	Female	NA	NA	AirwayEpithelialCells	HuGene-1_0-st-v1	97010
Subject 11057 baseline	2549849	Gene expression data from bronchial epithelial cells collected by bronchoscopic brushing at baseline.	Bronchial epithelial cells	NA	NA	NA	Female	NA	NA	AirwayEpithelialCells	HuGene-1_0-st-v1	97010
Subject 11057 post-ASE	2549850	Gene expression data from bronchial epithelial cells collected by bronchoscopic brushing 24 hours after acute smoke exposure (ASE)..	Bronchial epithelial cells	NA	NA	NA	Female	NA	NA	AirwayEpithelialCells	HuGene-1_0-st-v1	97010
Subject 11059 baseline	2549851	Gene expression data from bronchial epithelial cells collected by bronchoscopic brushing at baseline.	Bronchial epithelial cells	NA	NA	NA	Male	NA	NA	AirwayEpithelialCells	HuGene-1_0-st-v1	97010
Subject 11059 post-ASE	2549852	Gene expression data from bronchial epithelial cells collected by bronchoscopic brushing 24 hours after acute smoke exposure (ASE)..	Bronchial epithelial cells	NA	NA	NA	Male	NA	NA	AirwayEpithelialCells	HuGene-1_0-st-v1	97010
Subject 11062 baseline	2549853	Gene expression data from bronchial epithelial cells collected by bronchoscopic brushing at baseline.	Bronchial epithelial cells	NA	NA	NA	Male	NA	NA	AirwayEpithelialCells	HuGene-1_0-st-v1	97010
Subject 11062 post-ASE	2549854	Gene expression data from bronchial epithelial cells collected by bronchoscopic brushing 24 hours after acute smoke exposure (ASE)..	Bronchial epithelial cells	NA	NA	NA	Male	NA	NA	AirwayEpithelialCells	HuGene-1_0-st-v1	97010
Subject 11068 baseline	2549855	Gene expression data from bronchial epithelial cells collected by bronchoscopic brushing at baseline.	Bronchial epithelial cells	NA	NA	NA	Male	NA	NA	AirwayEpithelialCells	HuGene-1_0-st-v1	97010
Subject 11068 post-ASE	2549856	Gene expression data from bronchial epithelial cells collected by bronchoscopic brushing 24 hours after acute smoke exposure (ASE)..	Bronchial epithelial cells	NA	NA	NA	Male	NA	NA	AirwayEpithelialCells	HuGene-1_0-st-v1	97010
Subject 11069 post-ASE	2549857	Gene expression data from bronchial epithelial cells collected by bronchoscopic brushing 24 hours after acute smoke exposure (ASE)..	Bronchial epithelial cells	NA	NA	NA	Male	NA	NA	AirwayEpithelialCells	HuGene-1_0-st-v1	97010
Subject 11069 baseline	2549858	Gene expression data from bronchial epithelial cells collected by bronchoscopic brushing at baseline.	Bronchial epithelial cells	NA	NA	NA	Male	NA	NA	AirwayEpithelialCells	HuGene-1_0-st-v1	97010
Subject 11070 baseline	2549859	Gene expression data from bronchial epithelial cells collected by bronchoscopic brushing at baseline.	Bronchial epithelial cells	NA	NA	NA	Male	NA	NA	AirwayEpithelialCells	HuGene-1_0-st-v1	97010
Subject 11070 post-ASE	2549860	Gene expression data from bronchial epithelial cells collected by bronchoscopic brushing 24 hours after acute smoke exposure (ASE)..	Bronchial epithelial cells	NA	NA	NA	Male	NA	NA	AirwayEpithelialCells	HuGene-1_0-st-v1	97010
Subject 11075 baseline	2549861	Gene expression data from bronchial epithelial cells collected by bronchoscopic brushing at baseline.	Bronchial epithelial cells	NA	NA	NA	Female	NA	NA	AirwayEpithelialCells	HuGene-1_0-st-v1	97010
Subject 11075 post-ASE	2549862	Gene expression data from bronchial epithelial cells collected by bronchoscopic brushing 24 hours after acute smoke exposure (ASE)..	Bronchial epithelial cells	NA	NA	NA	Female	NA	NA	AirwayEpithelialCells	HuGene-1_0-st-v1	97010
Subject 11077 baseline	2549863	Gene expression data from bronchial epithelial cells collected by bronchoscopic brushing at baseline.	Bronchial epithelial cells	NA	NA	NA	Male	NA	NA	AirwayEpithelialCells	HuGene-1_0-st-v1	97010
Subject 11077 post-ASE	2549864	Gene expression data from bronchial epithelial cells collected by bronchoscopic brushing 24 hours after acute smoke exposure (ASE)..	Bronchial epithelial cells	NA	NA	NA	Male	NA	NA	AirwayEpithelialCells	HuGene-1_0-st-v1	97010
Subject 11078 baseline	2549865	Gene expression data from bronchial epithelial cells collected by bronchoscopic brushing at baseline.	Bronchial epithelial cells	NA	NA	NA	Male	NA	NA	AirwayEpithelialCells	HuGene-1_0-st-v1	97010
Subject 11078 post-ASE	2549866	Gene expression data from bronchial epithelial cells collected by bronchoscopic brushing 24 hours after acute smoke exposure (ASE)..	Bronchial epithelial cells	NA	NA	NA	Male	NA	NA	AirwayEpithelialCells	HuGene-1_0-st-v1	97010
Subject 11080 post-ASE	2549867	Gene expression data from bronchial epithelial cells collected by bronchoscopic brushing 24 hours after acute smoke exposure (ASE)..	Bronchial epithelial cells	NA	NA	NA	Male	NA	NA	AirwayEpithelialCells	HuGene-1_0-st-v1	97010
Subject 11080 baseline	2549868	Gene expression data from bronchial epithelial cells collected by bronchoscopic brushing at baseline.	Bronchial epithelial cells	NA	NA	NA	Male	NA	NA	AirwayEpithelialCells	HuGene-1_0-st-v1	97010
Subject 11083 post-ASE	2549869	Gene expression data from bronchial epithelial cells collected by bronchoscopic brushing 24 hours after acute smoke exposure (ASE)..	Bronchial epithelial cells	NA	NA	NA	Male	NA	NA	AirwayEpithelialCells	HuGene-1_0-st-v1	97010
Subject 11083 baseline	2549870	Gene expression data from bronchial epithelial cells collected by bronchoscopic brushing at baseline.	Bronchial epithelial cells	NA	NA	NA	Male	NA	NA	AirwayEpithelialCells	HuGene-1_0-st-v1	97010
Subject 11084 post-ASE	2549871	Gene expression data from bronchial epithelial cells collected by bronchoscopic brushing 24 hours after acute smoke exposure (ASE)..	Bronchial epithelial cells	NA	NA	NA	Male	NA	NA	AirwayEpithelialCells	HuGene-1_0-st-v1	97010
Subject 11084 baseline	2549872	Gene expression data from bronchial epithelial cells collected by bronchoscopic brushing at baseline.	Bronchial epithelial cells	NA	NA	NA	Male	NA	NA	AirwayEpithelialCells	HuGene-1_0-st-v1	97010
Subject 11085 post-ASE	2549873	Gene expression data from bronchial epithelial cells collected by bronchoscopic brushing 24 hours after acute smoke exposure (ASE)..	Bronchial epithelial cells	NA	NA	NA	Female	NA	NA	AirwayEpithelialCells	HuGene-1_0-st-v1	97010
Subject 11085 baseline	2549874	Gene expression data from bronchial epithelial cells collected by bronchoscopic brushing at baseline.	Bronchial epithelial cells	NA	NA	NA	Female	NA	NA	AirwayEpithelialCells	HuGene-1_0-st-v1	97010
Subject 11086 baseline	2549875	Gene expression data from bronchial epithelial cells collected by bronchoscopic brushing at baseline.	Bronchial epithelial cells	NA	NA	NA	Male	NA	NA	AirwayEpithelialCells	HuGene-1_0-st-v1	97010
Subject 11086 post-ASE	2549876	Gene expression data from bronchial epithelial cells collected by bronchoscopic brushing 24 hours after acute smoke exposure (ASE)..	Bronchial epithelial cells	NA	NA	NA	Male	NA	NA	AirwayEpithelialCells	HuGene-1_0-st-v1	97010
Subject 11091 baseline	2549877	Gene expression data from bronchial epithelial cells collected by bronchoscopic brushing at baseline.	Bronchial epithelial cells	NA	NA	NA	Male	NA	NA	AirwayEpithelialCells	HuGene-1_0-st-v1	97010
Subject 11091 post-ASE	2549878	Gene expression data from bronchial epithelial cells collected by bronchoscopic brushing 24 hours after acute smoke exposure (ASE)..	Bronchial epithelial cells	NA	NA	NA	Male	NA	NA	AirwayEpithelialCells	HuGene-1_0-st-v1	97010
Subject 11092 post-ASE	2549879	Gene expression data from bronchial epithelial cells collected by bronchoscopic brushing 24 hours after acute smoke exposure (ASE)..	Bronchial epithelial cells	NA	NA	NA	Male	NA	NA	AirwayEpithelialCells	HuGene-1_0-st-v1	97010
Subject 11092 baseline	2549880	Gene expression data from bronchial epithelial cells collected by bronchoscopic brushing at baseline.	Bronchial epithelial cells	NA	NA	NA	Male	NA	NA	AirwayEpithelialCells	HuGene-1_0-st-v1	97010
Subject 11096 baseline	2549881	Gene expression data from bronchial epithelial cells collected by bronchoscopic brushing at baseline.	Bronchial epithelial cells	NA	NA	NA	Male	NA	NA	AirwayEpithelialCells	HuGene-1_0-st-v1	97010
Subject 11096 post-ASE	2549882	Gene expression data from bronchial epithelial cells collected by bronchoscopic brushing 24 hours after acute smoke exposure (ASE)..	Bronchial epithelial cells	NA	NA	NA	Male	NA	NA	AirwayEpithelialCells	HuGene-1_0-st-v1	97010
Subject 11102 baseline	2549883	Gene expression data from bronchial epithelial cells collected by bronchoscopic brushing at baseline.	Bronchial epithelial cells	NA	NA	NA	Male	NA	NA	AirwayEpithelialCells	HuGene-1_0-st-v1	97010
Subject 11102 post-ASE	2549884	Gene expression data from bronchial epithelial cells collected by bronchoscopic brushing 24 hours after acute smoke exposure (ASE)..	Bronchial epithelial cells	NA	NA	NA	Male	NA	NA	AirwayEpithelialCells	HuGene-1_0-st-v1	97010
Subject 11103 baseline	2549885	Gene expression data from bronchial epithelial cells collected by bronchoscopic brushing at baseline.	Bronchial epithelial cells	NA	NA	NA	Male	NA	NA	AirwayEpithelialCells	HuGene-1_0-st-v1	97010
Subject 11103 post-ASE	2549886	Gene expression data from bronchial epithelial cells collected by bronchoscopic brushing 24 hours after acute smoke exposure (ASE)..	Bronchial epithelial cells	NA	NA	NA	Male	NA	NA	AirwayEpithelialCells	HuGene-1_0-st-v1	97010
Subject 11108 post-ASE	2549887	Gene expression data from bronchial epithelial cells collected by bronchoscopic brushing 24 hours after acute smoke exposure (ASE)..	Bronchial epithelial cells	NA	NA	NA	Female	NA	NA	AirwayEpithelialCells	HuGene-1_0-st-v1	97010
Subject 11108 baseline	2549888	Gene expression data from bronchial epithelial cells collected by bronchoscopic brushing at baseline.	Bronchial epithelial cells	NA	NA	NA	Female	NA	NA	AirwayEpithelialCells	HuGene-1_0-st-v1	97010
Subject 11109 post-ASE	2549889	Gene expression data from bronchial epithelial cells collected by bronchoscopic brushing 24 hours after acute smoke exposure (ASE)..	Bronchial epithelial cells	NA	NA	NA	Male	NA	NA	AirwayEpithelialCells	HuGene-1_0-st-v1	97010
Subject 11109 baseline	2549890	Gene expression data from bronchial epithelial cells collected by bronchoscopic brushing at baseline.	Bronchial epithelial cells	NA	NA	NA	Male	NA	NA	AirwayEpithelialCells	HuGene-1_0-st-v1	97010
Subject 11110 post-ASE	2549891	Gene expression data from bronchial epithelial cells collected by bronchoscopic brushing 24 hours after acute smoke exposure (ASE)..	Bronchial epithelial cells	NA	NA	NA	Male	NA	NA	AirwayEpithelialCells	HuGene-1_0-st-v1	97010
Subject 11110 baseline	2549892	Gene expression data from bronchial epithelial cells collected by bronchoscopic brushing at baseline.	Bronchial epithelial cells	NA	NA	NA	Male	NA	NA	AirwayEpithelialCells	HuGene-1_0-st-v1	97010
Subject 11111 baseline	2549893	Gene expression data from bronchial epithelial cells collected by bronchoscopic brushing at baseline.	Bronchial epithelial cells	NA	NA	NA	Female	NA	NA	AirwayEpithelialCells	HuGene-1_0-st-v1	97010
Subject 11111 post-ASE	2549894	Gene expression data from bronchial epithelial cells collected by bronchoscopic brushing 24 hours after acute smoke exposure (ASE)..	Bronchial epithelial cells	NA	NA	NA	Female	NA	NA	AirwayEpithelialCells	HuGene-1_0-st-v1	97010
Subject 11115 baseline	2549895	Gene expression data from bronchial epithelial cells collected by bronchoscopic brushing at baseline.	Bronchial epithelial cells	NA	NA	NA	Male	NA	NA	AirwayEpithelialCells	HuGene-1_0-st-v1	97010
Subject 11115 post-ASE	2549896	Gene expression data from bronchial epithelial cells collected by bronchoscopic brushing 24 hours after acute smoke exposure (ASE)..	Bronchial epithelial cells	NA	NA	NA	Male	NA	NA	AirwayEpithelialCells	HuGene-1_0-st-v1	97010
Subject 11116 baseline	2549897	Gene expression data from bronchial epithelial cells collected by bronchoscopic brushing at baseline.	Bronchial epithelial cells	NA	NA	NA	Male	NA	NA	AirwayEpithelialCells	HuGene-1_0-st-v1	97010
Subject 11116 post-ASE	2549898	Gene expression data from bronchial epithelial cells collected by bronchoscopic brushing 24 hours after acute smoke exposure (ASE)..	Bronchial epithelial cells	NA	NA	NA	Male	NA	NA	AirwayEpithelialCells	HuGene-1_0-st-v1	97010
Subject 11117 post-ASE	2549899	Gene expression data from bronchial epithelial cells collected by bronchoscopic brushing 24 hours after acute smoke exposure (ASE)..	Bronchial epithelial cells	NA	NA	NA	Female	NA	NA	AirwayEpithelialCells	HuGene-1_0-st-v1	97010
Subject 11117 baseline	2549900	Gene expression data from bronchial epithelial cells collected by bronchoscopic brushing at baseline.	Bronchial epithelial cells	NA	NA	NA	Female	NA	NA	AirwayEpithelialCells	HuGene-1_0-st-v1	97010
Subject 11118 baseline	2549901	Gene expression data from bronchial epithelial cells collected by bronchoscopic brushing at baseline.	Bronchial epithelial cells	NA	NA	NA	Female	NA	NA	AirwayEpithelialCells	HuGene-1_0-st-v1	97010
Subject 11118 post-ASE	2549902	Gene expression data from bronchial epithelial cells collected by bronchoscopic brushing 24 hours after acute smoke exposure (ASE)..	Bronchial epithelial cells	NA	NA	NA	Female	NA	NA	AirwayEpithelialCells	HuGene-1_0-st-v1	97010
Subject 11119 post-ASE	2549903	Gene expression data from bronchial epithelial cells collected by bronchoscopic brushing 24 hours after acute smoke exposure (ASE)..	Bronchial epithelial cells	NA	NA	NA	Male	NA	NA	AirwayEpithelialCells	HuGene-1_0-st-v1	97010
Subject 11119 baseline	2549904	Gene expression data from bronchial epithelial cells collected by bronchoscopic brushing at baseline.	Bronchial epithelial cells	NA	NA	NA	Male	NA	NA	AirwayEpithelialCells	HuGene-1_0-st-v1	97010
Subject 11120 baseline	2549905	Gene expression data from bronchial epithelial cells collected by bronchoscopic brushing at baseline.	Bronchial epithelial cells	NA	NA	NA	Female	NA	NA	AirwayEpithelialCells	HuGene-1_0-st-v1	97010
Subject 11120 post-ASE	2549906	Gene expression data from bronchial epithelial cells collected by bronchoscopic brushing 24 hours after acute smoke exposure (ASE)..	Bronchial epithelial cells	NA	NA	NA	Female	NA	NA	AirwayEpithelialCells	HuGene-1_0-st-v1	97010
23GOBMUC2H	98209	Total RNA from freshly isolated epithelial cells	airway epithelial brushing	NA	NA	NA	NA	Never	Healthy	AirwayEpithelialCells	HG-U133_Plus_2	4302
19GOBMUC2H	98211	Total RNA from freshly isolated epithelial cells	airway epithelial brushing	NA	NA	NA	NA	Never	Healthy	AirwayEpithelialCells	HG-U133_Plus_2	4302
27GOBMUC2H	98212	Total RNA from freshly isolated epithelial cells	airway epithelial brushing	NA	NA	NA	NA	Never	Healthy	AirwayEpithelialCells	HG-U133_Plus_2	4302
26GOBMUC2H	98213	Total RNA from freshly isolated epithelial cells	airway epithelial brushing	NA	NA	NA	NA	Never	Healthy	AirwayEpithelialCells	HG-U133_Plus_2	4302
21GOBMUC2H	98217	Total RNA from freshly isolated epithelial cells	airway epithelial brushing	NA	NA	NA	NA	Never	Healthy	AirwayEpithelialCells	HG-U133_Plus_2	4302
34GOBMUC2H	98218	Total RNA from freshly isolated epithelial cells	airway epithelial brushing	NA	NA	NA	NA	Never	Healthy	AirwayEpithelialCells	HG-U133_Plus_2	4302
38GOBMUC2H	98219	Total RNA from freshly isolated epithelial cells	airway epithelial brushing	NA	NA	NA	NA	Never	Healthy	AirwayEpithelialCells	HG-U133_Plus_2	4302
22GOBMUC2H	98221	Total RNA from freshly isolated epithelial cells	airway epithelial brushing	NA	NA	NA	NA	Never	Healthy	AirwayEpithelialCells	HG-U133_Plus_2	4302
20GOBMUC2H	98222	Total RNA from freshly isolated epithelial cells	airway epithelial brushing	NA	NA	NA	NA	Never	Healthy	AirwayEpithelialCells	HG-U133_Plus_2	4302
32GOBMUC2H	98223	Total RNA from freshly isolated epithelial cells	airway epithelial brushing	NA	NA	NA	NA	Never	Healthy	AirwayEpithelialCells	HG-U133_Plus_2	4302
17GOBMUC2H	98225	Total RNA from freshly isolated epithelial cells	airway epithelial brushing	NA	NA	NA	NA	Never	Healthy	AirwayEpithelialCells	HG-U133_Plus_2	4302
small airways, non-smoker 001, RMA and MAS	101095	small airways, non-smoker 001, RMA and MAS	airway epithelial cells obtained by bronchoscopy and brushing	0	AfricanAmerican	41	Male	Never	NA	AirwayEpithelialCells	HG-U133_Plus_2	4498|5058|7832|8545|11906|11952|13931|17905|18385|19407|20257
small airways, non-smoker 004, RMA and MAS	101096	small airways, non-smoker 004, RMA and MAS	airway epithelial cells obtained by bronchoscopy and brushing	0	AfricanAmerican	35	Male	Never	NA	AirwayEpithelialCells	HG-U133_Plus_2	4498|5058|7832|8545|11784|11906|11952|17905|18385|19407|20257
small airways, non-smoker 002, RMA and MAS	101097	small airways, non-smoker 002, RMA and MAS	airway epithelial cells obtained by bronchoscopy and brushing	0	Caucasian	61	Male	Never	NA	AirwayEpithelialCells	HG-U133_Plus_2	4498|5058|7832|8545|11784|11906|11952|13931|17905|18385|19407|20257
small airways, non-smoker 003, RMA and MAS	101098	small airways, non-smoker 003, RMA and MAS	airway epithelial cells obtained by bronchoscopy and brushing	0	AfricanAmerican	37	Female	Never	NA	AirwayEpithelialCells	HG-U133_Plus_2	4498|5058|7832|8545|11784|11906|11952|13931|17905|18385|19407|20257
small airways, non-smoker 013, RMA and MAS	101099	small airways, non-smoker 013, RMA and MAS	airway epithelial cells obtained by bronchoscopy and brushing	0	Hispanic	45	Male	Never	NA	AirwayEpithelialCells	HG-U133_Plus_2	4498|5058|7832
small airways, non-smoker 006, RMA and MAS	101100	small airways, non-smoker 006, RMA and MAS	airway epithelial cells obtained by bronchoscopy and brushing	0	AfricanAmerican	47	Male	Never	NA	AirwayEpithelialCells	HG-U133_Plus_2	4498|5058|7832|8545|11784|11906|11952|13931|17905|18385|19407|20257
small airways, non-smoker 021, RMA and MAS	101101	small airways, non-smoker 021, RMA and MAS	airway epithelial cells obtained by bronchoscopy and brushing	0	Hispanic	38	Male	Never	NA	AirwayEpithelialCells	HG-U133_Plus_2	4498|5058|7832|8545|11784|11906|11952|13931|17905|18385|19407|20257|63127
small airways, non-smoker 019, RMA and MAS	101102	small airways, non-smoker 019, RMA and MAS	airway epithelial cells obtained by bronchoscopy and brushing	0	Caucasian	49	Female	Never	NA	AirwayEpithelialCells	HG-U133_Plus_2	4498|5058|7832|8545|11784|11906|11952|13931|17905|18385|19407|20257
small airways, non-smoker 014, RMA and MAS	101103	small airways, non-smoker 014, RMA and MAS	airway epithelial cells obtained by bronchoscopy and brushing	0	Caucasian	45	Male	Never	NA	AirwayEpithelialCells	HG-U133_Plus_2	4498|5058|7832|8545|11784|11906|11952|13931|17905|18385|19407|20257
small airways, non-smoker 008, RMA and MAS	101104	small airways, non-smoker 008, RMA and MAS	airway epithelial cells obtained by bronchoscopy and brushing	0	Caucasian	36	Male	Never	NA	AirwayEpithelialCells	HG-U133_Plus_2	4498|5058|7832|8545|11784|11906|11952|13931|17905|18385|19407|20257
small airways, non-smoker 015, RMA and MAS	101105	small airways, non-smoker 015, RMA and MAS	airway epithelial cells obtained by bronchoscopy and brushing	0	AfricanAmerican	38	Male	Never	NA	AirwayEpithelialCells	HG-U133_Plus_2	4498|5058|7832|8545|11784|11906|11952|17905|18385|19407|20257
small airways, non-smoker 005, RMA and MAS	101106	small airways, non-smoker 005, RMA and MAS	airway epithelial cells obtained by bronchoscopy and brushing	0	AfricanAmerican	35	Male	Never	NA	AirwayEpithelialCells	HG-U133_Plus_2	4498|5058|7832|8545|11784|11906|11952|13931|17905|18385|19407|20257
Small airways, non-smoker 011	190149	small airways, non-smoker	airway epithelial cells obtained by bronchoscopy and brushing	0	Caucasian	49	Male	Never	NA	AirwayEpithelialCells	HG-U133_Plus_2	7832|11784|11906|11952|17905|18385|19407|20257
Small airways, non-smoker 029	190150	small airways, non-smoker	airway epithelial cells obtained by bronchoscopy and brushing	0	AfricanAmerican	34	Male	Never	NA	AirwayEpithelialCells	HG-U133_Plus_2	7832|11784|11906|11952|13931|17905|18385|19407|20257|63127
small airways, non-smoker 034	190151	small airways, non-smoker	airway epithelial cells obtained by bronchoscopy and brushing	0	AfricanAmerican	44	Male	Never	NA	AirwayEpithelialCells	HG-U133_Plus_2	7832|8545|11784|11906|11952|13933|17905|18385|19407|20257
Small airways, non-smoker 035	190152	small airways, non-smoker	airway epithelial cells obtained by bronchoscopy and brushing	0	Caucasian	45	Male	Never	NA	AirwayEpithelialCells	HG-U133_Plus_2	7832|11906|11952|13931|17905|18385|19407|20257
Small airways, non-smoker 036	190153	small airways, non-smoker	airway epithelial cells obtained by bronchoscopy and brushing	0	Hispanic	45	Female	Never	NA	AirwayEpithelialCells	HG-U133_Plus_2	7832|8545|11784|11906|11952|17905|18385|19407|20257|63127
Small airways, non-smoker 040	190154	small airways, non-smoker	airway epithelial cells obtained by bronchoscopy and brushing	0	Mixed	29	Female	Never	NA	AirwayEpithelialCells	HG-U133_Plus_2	7832|11784|11952|17905|18385|19407|20257
Small airways, non-smoker 042	190155	small airways, non-smoker	airway epithelial cells obtained by bronchoscopy and brushing	0	AfricanAmerican	42	Male	Never	NA	AirwayEpithelialCells	HG-U133_Plus_2	7832|11784|11906|11952|13931|17905|18385|19407|19667|20257
small airways, non-smoker 044	190156	small airways, non-smoker	airway epithelial cells obtained by bronchoscopy and brushing	0	Caucasian	56	Male	Never	NA	AirwayEpithelialCells	HG-U133_Plus_2	7832|11784|11906|11952|13933|17905|18385|19407|19667|20257
alveolar macrophages, non-smoker 001	219241	NS-001_AM	alveolar macrophages obtained from bronchoalveolar lavage	0	AfricanAmerican	41	Male	Never	NA	AirwayEpithelialCells	HG-U133_Plus_2	13931
alveolar macrophages, non-smoker 002	219242	NS-002_AM	alveolar macrophages obtained from bronchoalveolar lavage	0	Caucasian	61	Male	Never	NA	AirwayEpithelialCells	HG-U133_Plus_2	13931
alveolar macrophages, non-smoker 003	219243	NS-003_AM	alveolar macrophages obtained from bronchoalveolar lavage	0	AfricanAmerican	37	Female	Never	NA	AirwayEpithelialCells	HG-U133_Plus_2	13931
alveolar macrophages, non-smoker 005	219244	NS-005_AM	alveolar macrophages obtained from bronchoalveolar lavage	0	AfricanAmerican	35	Male	Never	NA	AirwayEpithelialCells	HG-U133_Plus_2	13931
alveolar macrophages, non-smoker 006	219245	NS-006_AM	alveolar macrophages obtained from bronchoalveolar lavage	0	AfricanAmerican	47	Male	Never	NA	AirwayEpithelialCells	HG-U133_Plus_2	13931
alveolar macrophages, non-smoker 008	219246	NS-008_AM	alveolar macrophages obtained from bronchoalveolar lavage	0	Caucasian	36	Male	Never	NA	AirwayEpithelialCells	HG-U133_Plus_2	13931
alveolar macrophages, non-smoker 014	219248	NS-014_AM	alveolar macrophages obtained from bronchoalveolar lavage	0	Caucasian	45	Male	Never	NA	AirwayEpithelialCells	HG-U133_Plus_2	13931
alveolar macrophages, non-smoker 019	219249	NS-019_AM	alveolar macrophages obtained from bronchoalveolar lavage	0	Caucasian	49	Female	Never	NA	AirwayEpithelialCells	HG-U133_Plus_2	13931
alveolar macrophages, non-smoker 021	219250	NS-021_AM	alveolar macrophages obtained from bronchoalveolar lavage	0	Hispanic	38	Male	Never	NA	AirwayEpithelialCells	HG-U133_Plus_2	13931
alveolar macrophages, non-smoker 035	219251	NS-035_AM	alveolar macrophages obtained from bronchoalveolar lavage	0	Caucasian	45	Male	Never	NA	AirwayEpithelialCells	HG-U133_Plus_2	13931
large airways, non-smoker 002	252799	Comparison of gene expression in airway epithelial cells of normal non-smokers, phenotypic normal smokers, smokers with early COPD, and smokers with COPD.	airway epithelial cells obtained by bronchoscopy and brushing	0	Caucasian	61	Male	Never	NA	AirwayEpithelialCells	HG-U133_Plus_2	10006|11906
large airways, non-smoker 004	252800	Comparison of gene expression in airway epithelial cells of normal non-smokers, phenotypic normal smokers, smokers with early COPD, and smokers with COPD.	airway epithelial cells obtained by bronchoscopy and brushing	0	AfricanAmerican	37	Male	Never	NA	AirwayEpithelialCells	HG-U133_Plus_2	10006
large airways, non-smoker 005	252801	Comparison of gene expression in airway epithelial cells of normal non-smokers, phenotypic normal smokers, smokers with early COPD, and smokers with COPD.	airway epithelial cells obtained by bronchoscopy and brushing	0	AfricanAmerican	38	Male	Never	NA	AirwayEpithelialCells	HG-U133_Plus_2	10006|17905|18385
large airways, non-smoker 008	252802	Comparison of gene expression in airway epithelial cells of normal non-smokers, phenotypic normal smokers, smokers with early COPD, and smokers with COPD.	airway epithelial cells obtained by bronchoscopy and brushing	0	Caucasian	36	Male	Never	NA	AirwayEpithelialCells	HG-U133_Plus_2	10006|17905|18385
large airways, non-smoker 011	252803	Comparison of gene expression in airway epithelial cells of normal non-smokers, phenotypic normal smokers, smokers with early COPD, and smokers with COPD.	airway epithelial cells obtained by bronchoscopy and brushing	0	Caucasian	49	Male	Never	NA	AirwayEpithelialCells	HG-U133_Plus_2	10006|11906|17905|18385
large airways, non-smoker 030	252804	Comparison of gene expression in airway epithelial cells of normal non-smokers, phenotypic normal smokers, smokers with early COPD, and smokers with COPD.	airway epithelial cells obtained by bronchoscopy and brushing	0	Caucasian	40	Male	Never	NA	AirwayEpithelialCells	HG-U133_Plus_2	10006|17905|18385
large airways, non-smoker 035	252805	Comparison of gene expression in airway epithelial cells of normal non-smokers, phenotypic normal smokers, smokers with early COPD, and smokers with COPD.	airway epithelial cells obtained by bronchoscopy and brushing	0	Caucasian	45	Male	Never	NA	AirwayEpithelialCells	HG-U133_Plus_2	10006|11906|17905|18385
large airways, non-smoker 042	252806	Comparison of gene expression in airway epithelial cells of normal non-smokers, phenotypic normal smokers, smokers with early COPD, and smokers with COPD.	airway epithelial cells obtained by bronchoscopy and brushing	0	AfricanAmerican	42	Male	Never	NA	AirwayEpithelialCells	HG-U133_Plus_2	10006|11906|17905|18385
large airways, non-smoker 044	252807	Comparison of gene expression in airway epithelial cells of normal non-smokers, phenotypic normal smokers, smokers with early COPD, and smokers with COPD.	airway epithelial cells obtained by bronchoscopy and brushing	0	Caucasian	56	Male	Never	NA	AirwayEpithelialCells	HG-U133_Plus_2	10006|11906|17905|18385
small airways, non-smoker 001	252855	Comparison of gene expression in airway epithelial cells of normal non-smokers, phenotypic normal smokers, smokers with early COPD, and smokers with COPD.	airway epithelial cells obtained by bronchoscopy and brushing	0	AfricanAmerican	41	Male	Never	NA	AirwayEpithelialCells	HG-U133_Plus_2	10006|11784|13933
small airways, non-smoker 002	252856	Comparison of gene expression in airway epithelial cells of normal non-smokers, phenotypic normal smokers, smokers with early COPD, and smokers with COPD.	airway epithelial cells obtained by bronchoscopy and brushing	0	Caucasian	61	Male	Never	NA	AirwayEpithelialCells	HG-U133_Plus_2	10006|13933
small airways, non-smoker 003	252857	Comparison of gene expression in airway epithelial cells of normal non-smokers, phenotypic normal smokers, smokers with early COPD, and smokers with COPD.	airway epithelial cells obtained by bronchoscopy and brushing	0	AfricanAmerican	37	Female	Never	NA	AirwayEpithelialCells	HG-U133_Plus_2	10006|13933
small airways, non-smoker 004	252858	Comparison of gene expression in airway epithelial cells of normal non-smokers, phenotypic normal smokers, smokers with early COPD, and smokers with COPD.	airway epithelial cells obtained by bronchoscopy and brushing	0	AfricanAmerican	35	Male	Never	NA	AirwayEpithelialCells	HG-U133_Plus_2	10006
small airways, non-smoker 005	252859	Comparison of gene expression in airway epithelial cells of normal non-smokers, phenotypic normal smokers, smokers with early COPD, and smokers with COPD.	airway epithelial cells obtained by bronchoscopy and brushing	0	AfricanAmerican	38	Male	Never	NA	AirwayEpithelialCells	HG-U133_Plus_2	10006
small airways, non-smoker 006	252860	Comparison of gene expression in airway epithelial cells of normal non-smokers, phenotypic normal smokers, smokers with early COPD, and smokers with COPD.	airway epithelial cells obtained by bronchoscopy and brushing	0	AfricanAmerican	47	Male	Never	NA	AirwayEpithelialCells	HG-U133_Plus_2	10006|13933
small airways, non-smoker 008	252861	Comparison of gene expression in airway epithelial cells of normal non-smokers, phenotypic normal smokers, smokers with early COPD, and smokers with COPD.	airway epithelial cells obtained by bronchoscopy and brushing	0	Caucasian	36	Male	Never	NA	AirwayEpithelialCells	HG-U133_Plus_2	10006|13933
small airways, non-smoker 013	252862	Comparison of gene expression in airway epithelial cells of normal non-smokers, phenotypic normal smokers, smokers with early COPD, and smokers with COPD.	airway epithelial cells obtained by bronchoscopy and brushing	0	Hispanic	45	Male	Never	NA	AirwayEpithelialCells	HG-U133_Plus_2	10006
small airways, non-smoker 014	252863	Comparison of gene expression in airway epithelial cells of normal non-smokers, phenotypic normal smokers, smokers with early COPD, and smokers with COPD.	airway epithelial cells obtained by bronchoscopy and brushing	0	Caucasian	45	Male	Never	NA	AirwayEpithelialCells	HG-U133_Plus_2	10006|13933
small airways, non-smoker 015	252864	Comparison of gene expression in airway epithelial cells of normal non-smokers, phenotypic normal smokers, smokers with early COPD, and smokers with COPD.	airway epithelial cells obtained by bronchoscopy and brushing	0	AfricanAmerican	38	Male	Never	NA	AirwayEpithelialCells	HG-U133_Plus_2	10006
small airways, non-smoker 019	252865	Comparison of gene expression in airway epithelial cells of normal non-smokers, phenotypic normal smokers, smokers with early COPD, and smokers with COPD.	airway epithelial cells obtained by bronchoscopy and brushing	0	Caucasian	49	Female	Never	NA	AirwayEpithelialCells	HG-U133_Plus_2	10006|13933
small airways, non-smoker 021	252866	Comparison of gene expression in airway epithelial cells of normal non-smokers, phenotypic normal smokers, smokers with early COPD, and smokers with COPD.	airway epithelial cells obtained by bronchoscopy and brushing	0	Hispanic	38	Male	Never	NA	AirwayEpithelialCells	HG-U133_Plus_2	10006
small airways, non-smoker 035	252867	Comparison of gene expression in airway epithelial cells of normal non-smokers, phenotypic normal smokers, smokers with early COPD, and smokers with COPD.	airway epithelial cells obtained by bronchoscopy and brushing	0	Caucasian	45	Male	Never	NA	AirwayEpithelialCells	HG-U133_Plus_2	8545|10006|11784|13933
small airways, non-smoker 045	254149	small airways, non-smoker 045	airway epithelial cells obtained by bronchoscopy and brushing	0	AfricanAmerican	41	Female	Never	NA	AirwayEpithelialCells	HG-U133_Plus_2	8545|11784|11906|11952|13931|17905|18385|19407|19667|20257
small airways, non-smoker 059	254150	small airways, non-smoker 059	airway epithelial cells obtained by bronchoscopy and brushing	0	AfricanAmerican	35	Male	Never	NA	AirwayEpithelialCells	HG-U133_Plus_2	8545|11784|11906|11952|13931|17905|18385|19407|19667|20257
small airways, non-smoker 071	254151	small airways, non-smoker 071	airway epithelial cells obtained by bronchoscopy and brushing	0	AfricanAmerican	37	Male	Never	NA	AirwayEpithelialCells	HG-U133_Plus_2	8545|11784|11906|11952|13931|13933|17905|18385|19407|19667|20257
small airways, non-smoker 078	254152	small airways, non-smoker 078	airway epithelial cells obtained by bronchoscopy and brushing	0	Caucasian	31	Male	Never	NA	AirwayEpithelialCells	HG-U133_Plus_2	8545|11784|11906|11952|13933|17905|18385|19407|19667|20257
large airways, non-smoker 036	256181	Comparison of gene expression in large airway epithleium of normal non-smokers and normal smokers	large airway epithelial cells obtained by bronchoscopy and brushing	0	Hispanic	45	Female	Never	NA	AirwayEpithelialCells	HG-U133_Plus_2	11906|17905|18385
large airways, non-smoker 038	256182	Comparison of gene expression in large airway epithleium of normal non-smokers and normal smokers	large airway epithelial cells obtained by bronchoscopy and brushing	0	Asian	47	Female	Never	NA	AirwayEpithelialCells	HG-U133_Plus_2	11906|17905|18385
large airways, non-smoker 040	256183	Comparison of gene expression in large airway epithleium of normal non-smokers and normal smokers	large airway epithelial cells obtained by bronchoscopy and brushing	0	Mixed	29	Female	Never	NA	AirwayEpithelialCells	HG-U133_Plus_2	11906|17905|18385
large airways, non-smoker 041	256184	Comparison of gene expression in large airway epithleium of normal non-smokers and normal smokers	large airway epithelial cells obtained by bronchoscopy and brushing	0	Hispanic	39	Female	Never	NA	AirwayEpithelialCells	HG-U133_Plus_2	11906|17905|18385
large airways, non-smoker 050	256185	Comparison of gene expression in large airway epithleium of normal non-smokers and normal smokers	large airway epithelial cells obtained by bronchoscopy and brushing	0	Hispanic	38	Male	Never	NA	AirwayEpithelialCells	HG-U133_Plus_2	11906|17905|18385
large airways, non-smoker 045	256187	Comparison of gene expression in large airway epithleium of normal non-smokers and normal smokers	large airway epithelial cells obtained by bronchoscopy and brushing	0	AfricanAmerican	41	Female	Never	NA	AirwayEpithelialCells	HG-U133_Plus_2	11906|17905|18385
large airways, non-smoker 006	256188	Comparison of gene expression in large airway epithleium of normal non-smokers and normal smokers	large airway epithelial cells obtained by bronchoscopy and brushing	0	AfricanAmerican	47	Male	Never	NA	AirwayEpithelialCells	HG-U133_Plus_2	11906|17905|18385
large airways, non-smoker 065	256189	Comparison of gene expression in large airway epithleium of normal non-smokers and normal smokers	large airway epithelial cells obtained by bronchoscopy and brushing	0	AfricanAmerican	49	Male	Never	NA	AirwayEpithelialCells	HG-U133_Plus_2	11906|17905|18385
large airways, non-smoker 066	256190	Comparison of gene expression in large airway epithleium of normal non-smokers and normal smokers	large airway epithelial cells obtained by bronchoscopy and brushing	0	AfricanAmerican	39	Male	Never	NA	AirwayEpithelialCells	HG-U133_Plus_2	17905|18385
large airways, non-smoker 059	256191	Comparison of gene expression in large airway epithleium of normal non-smokers and normal smokers	large airway epithelial cells obtained by bronchoscopy and brushing	0	AfricanAmerican	35	Male	Never	NA	AirwayEpithelialCells	HG-U133_Plus_2	11906|17905|18385
large airways, non-smoker 072	256192	Comparison of gene expression in large airway epithleium of normal non-smokers and normal smokers	large airway epithelial cells obtained by bronchoscopy and brushing	0	AfricanAmerican	22	Female	Never	NA	AirwayEpithelialCells	HG-U133_Plus_2	11906|17905|18385
large airways, non-smoker 078	256193	Comparison of gene expression in large airway epithleium of normal non-smokers and normal smokers	large airway epithelial cells obtained by bronchoscopy and brushing	0	Caucasian	31	Male	Never	NA	AirwayEpithelialCells	HG-U133_Plus_2	11906|17905|18385
large airways, non-smoker 071	256194	Comparison of gene expression in large airway epithleium of normal non-smokers and normal smokers	large airway epithelial cells obtained by bronchoscopy and brushing	0	AfricanAmerican	37	Male	Never	NA	AirwayEpithelialCells	HG-U133_Plus_2	11906|17905|18385
small airways, non-smoker 039	298219	none	airway epithelial cells obtained by bronchoscopy and brushing	0	Caucasian	44	Male	Never	NA	AirwayEpithelialCells	HG-U133_Plus_2	11784|11906|11952|17905|18385|19407|20257
small airways, non-smoker 046	298220	none	airway epithelial cells obtained by bronchoscopy and brushing	0	Caucasian	60	Male	Never	NA	AirwayEpithelialCells	HG-U133_Plus_2	11784|11906|11952|13933|17905|18385|19407|19667|20257
small airways, non-smoker 047	298221	none	airway epithelial cells obtained by bronchoscopy and brushing	0	Caucasian	49	Male	Never	NA	AirwayEpithelialCells	HG-U133_Plus_2	11784|11906|11952|17905|18385|19407|19667|20257
small airways, non-smoker 048	298222	none	airway epithelial cells obtained by bronchoscopy and brushing	0	Caucasian	36	Female	Never	NA	AirwayEpithelialCells	HG-U133_Plus_2	11784|11906|11952|17905|18385|19407|19667|20257
small airways, non-smoker 050	298223	none	airway epithelial cells obtained by bronchoscopy and brushing	0	Hispanic	38	Male	Never	NA	AirwayEpithelialCells	HG-U133_Plus_2	11784|11906|11952|17905|18385|19407|19667|20257|63127
small airways, non-smoker 055	298224	none	airway epithelial cells obtained by bronchoscopy and brushing	0	Caucasian	73	Male	Never	NA	AirwayEpithelialCells	HG-U133_Plus_2	11784|11906|11952|13933|17905|18385|19407|19667|20257
small airways, non-smoker 065	298225	none	airway epithelial cells obtained by bronchoscopy and brushing	0	AfricanAmerican	49	Male	Never	NA	AirwayEpithelialCells	HG-U133_Plus_2	11784|11906|11952|17905|18385|19407|19667|20257
small airways, non-smoker 072	298226	none	airway epithelial cells obtained by bronchoscopy and brushing	0	AfricanAmerican	22	Female	Never	NA	AirwayEpithelialCells	HG-U133_Plus_2	11784|11906|11952|13933|17905|18385|19407|19667|20257
small airways, non-smoker 076	298227	none	airway epithelial cells obtained by bronchoscopy and brushing	0	Hispanic	29	Male	Never	NA	AirwayEpithelialCells	HG-U133_Plus_2	11784|11906|11952|13931|13933|17905|18385|19407|19667|20257|63127
small airways, non-smoker 080	298228	none	airway epithelial cells obtained by bronchoscopy and brushing	0	Asian	39	Female	Never	NA	AirwayEpithelialCells	HG-U133_Plus_2	11784|11906|11952|13933|17905|18385|19407|19667|20257|63127
small airways, non-smoker 083	298229	none	airway epithelial cells obtained by bronchoscopy and brushing	0	AfricanAmerican	48	Female	Never	NA	AirwayEpithelialCells	HG-U133_Plus_2	11784|11906|11952|13931|17905|18385|19407|19667|20257
small airways, non-smoker 085	300859	none	airway epithelial cells obtained by bronchoscopy and brushing	0	Caucasian	62	Female	Never	NA	AirwayEpithelialCells	HG-U133_Plus_2	11784|11906|11952|13933|17905|18385|19407|19667|20257
small airways, non-smoker 088	300860	none	airway epithelial cells obtained by bronchoscopy and brushing	0	Caucasian	35	Male	Never	NA	AirwayEpithelialCells	HG-U133_Plus_2	11906|11952
trachea, non-smoker 004	300881	none	airway epithelial cells obtained by bronchoscopy and brushing	0	AfricanAmerican	35	Male	Never	NA	AirwayEpithelialCells	HG-U133_Plus_2	11906|13933
trachea, non-smoker 005	300882	none	airway epithelial cells obtained by bronchoscopy and brushing	0	AfricanAmerican	35	Male	Never	NA	AirwayEpithelialCells	HG-U133_Plus_2	11906|13933
trachea, non-smoker 011	300883	none	airway epithelial cells obtained by bronchoscopy and brushing	0	Caucasian	49	Male	Never	NA	AirwayEpithelialCells	HG-U133_Plus_2	11906|13933
trachea, non-smoker 015	300884	none	airway epithelial cells obtained by bronchoscopy and brushing	0	AfricanAmerican	38	Male	Never	NA	AirwayEpithelialCells	HG-U133_Plus_2	11906|13933
trachea, non-smoker 021	300885	none	airway epithelial cells obtained by bronchoscopy and brushing	0	Hispanic	38	Male	Never	NA	AirwayEpithelialCells	HG-U133_Plus_2	11906|13933
trachea, non-smoker 022	300886	none	airway epithelial cells obtained by bronchoscopy and brushing	0	Caucasian	46	Male	Never	NA	AirwayEpithelialCells	HG-U133_Plus_2	11906|13933
trachea, non-smoker 023	300887	none	airway epithelial cells obtained by bronchoscopy and brushing	0	AfricanAmerican	49	Female	Never	NA	AirwayEpithelialCells	HG-U133_Plus_2	11906|13933
trachea, non-smoker 029	300888	none	airway epithelial cells obtained by bronchoscopy and brushing	0	AfricanAmerican	34	Male	Never	NA	AirwayEpithelialCells	HG-U133_Plus_2	11906|13933
trachea, non-smoker 036	300889	none	airway epithelial cells obtained by bronchoscopy and brushing	0	Hispanic	45	Female	Never	NA	AirwayEpithelialCells	HG-U133_Plus_2	11906|13933
trachea, non-smoker 039	300890	none	airway epithelial cells obtained by bronchoscopy and brushing	0	Caucasian	44	Male	Never	NA	AirwayEpithelialCells	HG-U133_Plus_2	11906|13933
trachea, non-smoker 041	300891	none	large airway epithelial cells obtained by bronchoscopy and brushing	0	Hispanic	39	Female	Never	NA	AirwayEpithelialCells	HG-U133_Plus_2	11906
trachea, non-smoker 046	300892	none	airway epithelial cells obtained by bronchoscopy and brushing	0	Caucasian	60	Male	Never	NA	AirwayEpithelialCells	HG-U133_Plus_2	11906
trachea, non-smoker 047	300893	none	airway epithelial cells obtained by bronchoscopy and brushing	0	Caucasian	49	Male	Never	NA	AirwayEpithelialCells	HG-U133_Plus_2	11906|13933
trachea, non-smoker 048	300894	none	airway epithelial cells obtained by bronchoscopy and brushing	0	Caucasian	36	Female	Never	NA	AirwayEpithelialCells	HG-U133_Plus_2	11906|13933
trachea, non-smoker 050	300895	none	airway epithelial cells obtained by bronchoscopy and brushing	0	Hispanic	38	Male	Never	NA	AirwayEpithelialCells	HG-U133_Plus_2	11906|13933
trachea, non-smoker 059	300896	none	airway epithelial cells obtained by bronchoscopy and brushing	0	AfricanAmerican	35	Male	Never	NA	AirwayEpithelialCells	HG-U133_Plus_2	11906|13933
trachea, non-smoker 066	300897	none	airway epithelial cells obtained by bronchoscopy and brushing	0	AfricanAmerican	39	Male	Never	NA	AirwayEpithelialCells	HG-U133_Plus_2	11906|13933
small airways, non-smoker 022	302396	n/a	airway epithelial cells obtained by bronchoscopy and brushing	0	Caucasian	47	Male	Never	NA	AirwayEpithelialCells	HG-U133_Plus_2	11784|11952|13931|17905|18385|19407|19667|20257
small airways, non-smoker 066	302397	n/a	airway epithelial cells obtained by bronchoscopy and brushing	0	AfricanAmerican	39	Male	Never	NA	AirwayEpithelialCells	HG-U133_Plus_2	11784|11952|13931|17905|18385|19407|19667|20257
alveolar macrophages, non-smoker 022	349912	NS-022_AM	alveolar macrophages obtained from bronchoalveolar lavage	0	Caucasian	47	Male	Never	NA	AirwayEpithelialCells	HG-U133_Plus_2	13931
alveolar macrophages, non-smoker 029	349914	NS-029_AM	alveolar macrophages obtained from bronchoalveolar lavage	0	AfricanAmerican	34	Male	Never	NA	AirwayEpithelialCells	HG-U133_Plus_2	13931
alveolar macrophages, non-smoker 042	349915	NS-042_AM	alveolar macrophages obtained from bronchoalveolar lavage	0	AfricanAmerican	42	Male	Never	NA	AirwayEpithelialCells	HG-U133_Plus_2	13931
alveolar macrophages, non-smoker 045	349916	NS-045_AM	alveolar macrophages obtained from bronchoalveolar lavage	0	AfricanAmerican	41	Female	Never	NA	AirwayEpithelialCells	HG-U133_Plus_2	13931
alveolar macrophages, non-smoker 059	349917	NS-059_AM	alveolar macrophages obtained from bronchoalveolar lavage	0	AfricanAmerican	35	Male	Never	NA	AirwayEpithelialCells	HG-U133_Plus_2	13931
alveolar macrophages, non-smoker 066	349921	NS-066_AM	alveolar macrophages obtained from bronchoalveolar lavage	0	AfricanAmerican	39	Male	Never	NA	AirwayEpithelialCells	HG-U133_Plus_2	13931
alveolar macrophages, non-smoker 071	349922	NS-071_AM	alveolar macrophages obtained from bronchoalveolar lavage	0	AfricanAmerican	37	Male	Never	NA	AirwayEpithelialCells	HG-U133_Plus_2	13931
alveolar macrophages, non-smoker 076	349923	NS-076_AM	alveolar macrophages obtained from bronchoalveolar lavage	0	Hispanic	29	Male	Never	NA	AirwayEpithelialCells	HG-U133_Plus_2	13931
alveolar macrophages, non-smoker 083	349924	NS-083_AM	alveolar macrophages obtained from bronchoalveolar lavage	0	AfricanAmerican	48	Female	Never	NA	AirwayEpithelialCells	HG-U133_Plus_2	13931
small airways, non-smoker 094	350871	NS-094	airway epithelial cells obtained by bronchoscopy and brushing	0	AfricanAmerican	24	Male	Never	NA	AirwayEpithelialCells	HG-U133_Plus_2	11784|17905|18385|19407|19667|20257
small airways, non-smoker 103	350873	NS-103	airway epithelial cells obtained by bronchoscopy and brushing	0	AfricanAmerican	31	Male	Never	NA	AirwayEpithelialCells	HG-U133_Plus_2	11784|19667|20257
small airways, non-smoker 110	350955	NS-110_sm	airway epithelial cells obtained by bronchoscopy and brushing	0	AfricanAmerican	26	Male	Never	NA	AirwayEpithelialCells	HG-U133_Plus_2	11784|13933|17905|18385|19407|19667|20257
small airways, non-smoker 118	350956	NS-118_sm	airway epithelial cells obtained by bronchoscopy and brushing	0	Caucasian	33	Female	Never	NA	AirwayEpithelialCells	HG-U133_Plus_2	11784|13933|17905|18385|19407|19667|20257
trachea, non-smoker 042	350959	NS-042_tr	airway epithelial cells obtained by bronchoscopy and brushing	0	AfricanAmerican	42	Male	Never	NA	AirwayEpithelialCells	HG-U133_Plus_2	13933
trachea, non-smoker 045	350960	NS-045_tr	airway epithelial cells obtained by bronchoscopy and brushing	0	AfricanAmerican	41	Female	Never	NA	AirwayEpithelialCells	HG-U133_Plus_2	13933
trachea, non-smoker 059_089	350961	NS-059_089_tr	airway epithelial cells obtained by bronchoscopy and brushing	0	AfricanAmerican	34	Female	Never	NA	AirwayEpithelialCells	HG-U133_Plus_2	13933
trachea, non-smoker 060	350962	NS-060_tr	airway epithelial cells obtained by bronchoscopy and brushing	0	AfricanAmerican	26	Male	Never	NA	AirwayEpithelialCells	HG-U133_Plus_2	13933
trachea, non-smoker 061	350963	NS-061_tr	airway epithelial cells obtained by bronchoscopy and brushing	0	Caucasian	54	Female	Never	NA	AirwayEpithelialCells	HG-U133_Plus_2	13933
trachea, non-smoker 064_094	350964	NS-064_094_tr	airway epithelial cells obtained by bronchoscopy and brushing	0	AfricanAmerican	24	Male	Never	NA	AirwayEpithelialCells	HG-U133_Plus_2	13933
trachea, non-smoker 065	350965	NS-065_tr	airway epithelial cells obtained by bronchoscopy and brushing	0	AfricanAmerican	49	Male	Never	NA	AirwayEpithelialCells	HG-U133_Plus_2	13933
trachea, non-smoker 074	350966	NS-074_tr	airway epithelial cells obtained by bronchoscopy and brushing	0	AfricanAmerican	27	Female	Never	NA	AirwayEpithelialCells	HG-U133_Plus_2	13933
trachea, non-smoker 083	350967	NS-083_tr	airway epithelial cells obtained by bronchoscopy and brushing	0	AfricanAmerican	48	Female	Never	NA	AirwayEpithelialCells	HG-U133_Plus_2	13933
trachea, non-smoker 088	350968	NS-088_tr	airway epithelial cells obtained by bronchoscopy and brushing	0	Caucasian	35	Male	Never	NA	AirwayEpithelialCells	HG-U133_Plus_2	13933
trachea, non-smoker 095	350969	NS-093_tr	airway epithelial cells obtained by bronchoscopy and brushing	0	Caucasian	24	Female	Never	NA	AirwayEpithelialCells	HG-U133_Plus_2	13933
small airways, non-smoker 124	410161	small airways, non-smoker 124	airway epithelial cells obtained by bronchoscopy and brushing	0	AfricanAmerican	21	Female	Never	NA	AirwayEpithelialCells	HG-U133_Plus_2	11784|13933|17905|18385|19407|19667|20257
small airways, non-smoker 138	410162	small airways, non-smoker 138	airway epithelial cells obtained by bronchoscopy and brushing	0	AfricanAmerican	45	Male	Never	NA	AirwayEpithelialCells	HG-U133_Plus_2	11784|13933|17905|18385|19407|19667|20257
small airways, non-smoker 141	410163	small airways, non-smoker 141	airway epithelial cells obtained by bronchoscopy and brushing	0	AfricanAmerican	55	Male	Never	NA	AirwayEpithelialCells	HG-U133_Plus_2	11784|13933|17905|18385|19407|19667|20257
small airways, non-smoker 109	434049	no additional information	airway epithelial cells obtained by bronchoscopy and brushing	0	Caucasian	68	Male	Never	NA	AirwayEpithelialCells	HG-U133_Plus_2	11784|17905|18385|19407|19667|20257
small airways, non-smoker 119	434050	no additional information	airway epithelial cells obtained by bronchoscopy and brushing	0	Hispanic	26	Female	Never	NA	AirwayEpithelialCells	HG-U133_Plus_2	11784|17905|18385|19407|19667|20257
small airways, non-smoker 128	434051	no additional information	airway epithelial cells obtained by bronchoscopy and brushing	0	AfricanAmerican	45	Female	Never	NA	AirwayEpithelialCells	HG-U133_Plus_2	11784|17905|18385|19407|19667|20257
small airways, non-smoker 137	434052	no additional information	airway epithelial cells obtained by bronchoscopy and brushing	0	Caucasian	40	Male	Never	NA	AirwayEpithelialCells	HG-U133_Plus_2	11784|17905|18385|19407|19667|20257
small airways, non-smoker 132	458579	no additional information	airway epithelial cells obtained by bronchoscopy and brushing	0	Caucasian	27	Male	Never	NA	AirwayEpithelialCells	HG-U133_Plus_2	11784|18385|19667|20257
small airways, non-smoker 155	458580	no additional information	airway epithelial cells obtained by bronchoscopy and brushing	0	Hispanic	34	Male	Never	NA	AirwayEpithelialCells	HG-U133_Plus_2	11784|18385|19667|20257
small airways, non-smoker 163	458581	no additional information	airway epithelial cells obtained by bronchoscopy and brushing	0	AfricanAmerican	27	Male	Never	NA	AirwayEpithelialCells	HG-U133_Plus_2	11784|18385|19667|20257
small airways, non-smoker 169	458582	no additional information	airway epithelial cells obtained by bronchoscopy and brushing	0	Caucasian	47	Female	Never	NA	AirwayEpithelialCells	HG-U133_Plus_2	11784|18385|19667|20257
small airways, non-smoker 091	469989	no additional information	airway epithelial cells obtained by bronchoscopy and brushing	0	AfricanAmerican	55	Female	Never	NA	AirwayEpithelialCells	HG-U133_Plus_2	11784|19667
small airways, non-smoker 140	469990	no additional information	airway epithelial cells obtained by bronchoscopy and brushing	0	Hispanic	24	Female	Never	NA	AirwayEpithelialCells	HG-U133_Plus_2	11784|19667
small airways, non-smoker 147	469991	no additional information	airway epithelial cells obtained by bronchoscopy and brushing	0	Hispanic	37	Male	Never	NA	AirwayEpithelialCells	HG-U133_Plus_2	11784|19667|20257
small airways, non-smoker 151	469992	no additional information	airway epithelial cells obtained by bronchoscopy and brushing	0	Hispanic	44	Male	Never	NA	AirwayEpithelialCells	HG-U133_Plus_2	11784|19667
small airways, non-smoker 156	469993	no additional information	airway epithelial cells obtained by bronchoscopy and brushing	0	Asian	42	Female	Never	NA	AirwayEpithelialCells	HG-U133_Plus_2	11784|19667
small airways, non-smoker 175	469994	no additional information	airway epithelial cells obtained by bronchoscopy and brushing	0	Caucasian	19	Female	Never	NA	AirwayEpithelialCells	HG-U133_Plus_2	11784|19667
small airways, non-smoker 179	469995	no additional information	airway epithelial cells obtained by bronchoscopy and brushing	0	Caucasian	62	Female	Never	NA	AirwayEpithelialCells	HG-U133_Plus_2	11784|19667
small airways, non-smoker 181	469996	no additional information	airway epithelial cells obtained by bronchoscopy and brushing	0	Caucasian	23	Female	Never	NA	AirwayEpithelialCells	HG-U133_Plus_2	11784|19667
small airways, non-smoker 193	469997	no additional information	airway epithelial cells obtained by bronchoscopy and brushing	0	AfricanAmerican	20	Female	Never	NA	AirwayEpithelialCells	HG-U133_Plus_2	11784|19667
small airways, non-smoker 199	469998	no additional information	airway epithelial cells obtained by bronchoscopy and brushing	0	Caucasian	46	Female	Never	NA	AirwayEpithelialCells	HG-U133_Plus_2	11784|19667
small airways, non-smoker 212	469999	no additional information	airway epithelial cells obtained by bronchoscopy and brushing	0	AfricanAmerican	32	Male	Never	NA	AirwayEpithelialCells	HG-U133_Plus_2	11784|19667
small airways, Nsaets-004	491046	no additional information	airway epithelial cells obtained by bronchoscopy and brushing	0	Hispanic	22	Female	Never	NA	AirwayEpithelialCells	HG-U133_Plus_2	19667
small airways, Nsaets-007	491047	no additional information	airway epithelial cells obtained by bronchoscopy and brushing	0	AfricanAmerican	20	Female	Never	NA	AirwayEpithelialCells	HG-U133_Plus_2	19667
small airways, Nsaets-008	491048	no additional information	airway epithelial cells obtained by bronchoscopy and brushing	0	AfricanAmerican	51	Female	Never	NA	AirwayEpithelialCells	HG-U133_Plus_2	19667
DGM-00029 [gene_expr]	549681	n/a	small airway epithelium from healthy nonsmokers or healthy smokers	0	AfricanAmerican	NA	NA	Never	NA	AirwayEpithelialCells	HG-U133_Plus_2	22047|27681|30063|34450|40364|63127|64614|76324|77658
DGM-00030	549682	n/a	small airway epithelium from healthy nonsmokers or healthy smokers	0	Caucasian	NA	NA	Never	NA	AirwayEpithelialCells	HG-U133_Plus_2	22047|30063|34450|40364|63127|64614|76324|77658
DGM-00035 [gene_expr]	549683	n/a	small airway epithelium from healthy nonsmokers or healthy smokers	0	AfricanAmerican	NA	NA	Never	NA	AirwayEpithelialCells	HG-U133_Plus_2	22047|27681|30063|34450|40364|63127|64614|76324|77658
DGM-00036 [gene_expr]	549684	n/a	small airway epithelium from healthy nonsmokers or healthy smokers	0	AfricanAmerican	NA	NA	Never	NA	AirwayEpithelialCells	HG-U133_Plus_2	22047|27681|30063|34450|40364|63127|64614|76324|77658
DGM-00041 [gene_expr]	549685	n/a	small airway epithelium from healthy nonsmokers or healthy smokers	0	AfricanAmerican	NA	NA	Never	NA	AirwayEpithelialCells	HG-U133_Plus_2	22047|27681|30063|34450|40364|63127|64614|76324|77658
DGM-00044 [gene_expr]	549686	n/a	small airway epithelium from healthy nonsmokers or healthy smokers	0	AfricanAmerican	NA	NA	Never	NA	AirwayEpithelialCells	HG-U133_Plus_2	22047|27681|30063|40364|63127|64614|76324|77658
DGM-00052 [gene_expr]	549687	n/a	small airway epithelium from healthy nonsmokers or healthy smokers	0	Caucasian	NA	NA	Never	NA	AirwayEpithelialCells	HG-U133_Plus_2	22047|30063|40364|63127|64614|76324|77658
DGM-00073 [gene_expr]	549688	n/a	small airway epithelium from healthy nonsmokers or healthy smokers	0	Caucasian	NA	NA	Never	NA	AirwayEpithelialCells	HG-U133_Plus_2	22047|30063|40364|63127|64614|76324|77658
DGM-00069 [gene_expr]	549689	n/a	small airway epithelium from healthy nonsmokers or healthy smokers	0	Caucasian	NA	NA	Never	NA	AirwayEpithelialCells	HG-U133_Plus_2	22047|30063|34450|40364|63127|64614|76324|77658
DGM-00072 [gene_expr]	549690	n/a	small airway epithelium from healthy nonsmokers or healthy smokers	0	AfricanAmerican	NA	NA	Never	NA	AirwayEpithelialCells	HG-U133_Plus_2	22047|27681|30063|34450|40364|63127|64614|76324|77658
DGM-00078 [gene_expr]	549691	n/a	small airway epithelium from healthy nonsmokers or healthy smokers	0	Caucasian	NA	NA	Never	NA	AirwayEpithelialCells	HG-U133_Plus_2	22047|30063|34450|40364|63127|64614|76324|77658
DGM-00080 [gene_expr]	549692	n/a	small airway epithelium from healthy nonsmokers or healthy smokers	0	NA	NA	NA	Never	NA	AirwayEpithelialCells	HG-U133_Plus_2	22047|30063|34450|64614|76324|77658
DGM-00082 [gene_expr]	549693	n/a	small airway epithelium from healthy nonsmokers or healthy smokers	0	NA	NA	NA	Never	NA	AirwayEpithelialCells	HG-U133_Plus_2	22047|30063|34450|63127|64614|76324|77658
DGM-00123 [gene_expr]	549694	n/a	small airway epithelium from healthy nonsmokers or healthy smokers	0	AfricanAmerican	NA	NA	Never	NA	AirwayEpithelialCells	HG-U133_Plus_2	22047|27681|30063|34450|64614|76324|77658
DGM-00244	549695	n/a	small airway epithelium from healthy nonsmokers or healthy smokers	0	AfricanAmerican	NA	NA	Never	NA	AirwayEpithelialCells	HG-U133_Plus_2	22047|27681|30063|34450|40364|63127|64614|76324|77658
DGM-00249	549696	n/a	small airway epithelium from healthy nonsmokers or healthy smokers	0	Caucasian	NA	NA	Never	NA	AirwayEpithelialCells	HG-U133_Plus_2	22047|30063|40364|63127|64614|76324|77658
DGM-00268_sm	549697	n/a	small airway epithelium from healthy nonsmokers or healthy smokers	0	NA	NA	NA	Never	NA	AirwayEpithelialCells	HG-U133_Plus_2	22047|30063|64614|76324|77658
DGM-00416	549698	n/a	small airway epithelium from healthy nonsmokers or healthy smokers	0	Caucasian	NA	NA	Never	NA	AirwayEpithelialCells	HG-U133_Plus_2	22047|30063|34450|40364|63127|64614|76324|77658
DGM-00342_sm	549699	n/a	small airway epithelium from healthy nonsmokers or healthy smokers	0	NA	NA	NA	Never	NA	AirwayEpithelialCells	HG-U133_Plus_2	22047|27681|30063|40364|64614|76324
DGM-00465	549700	n/a	small airway epithelium from healthy nonsmokers or healthy smokers	0	AfricanAmerican	NA	NA	Never	NA	AirwayEpithelialCells	HG-U133_Plus_2	22047|27681|30063|40364|63127|64614|76324|77658
DGM-00530	549701	n/a	small airway epithelium from healthy nonsmokers or healthy smokers	0	Caucasian	NA	NA	Never	NA	AirwayEpithelialCells	HG-U133_Plus_2	22047|30063|40364|63127|64614|76324|77658
DGM-00529 [gene_expr]	549702	n/a	small airway epithelium from healthy nonsmokers or healthy smokers	0	NA	NA	NA	Never	NA	AirwayEpithelialCells	HG-U133_Plus_2	22047|27681|30063|40364|63127|64614|76324|77658
DGM-00548	549703	n/a	small airway epithelium from healthy nonsmokers or healthy smokers	0	Caucasian	NA	NA	Never	NA	AirwayEpithelialCells	HG-U133_Plus_2	22047|30063|34450|40364|63127|64614|76324|77658
DGM-00551 [gene_expr]	549704	n/a	small airway epithelium from healthy nonsmokers or healthy smokers	0	Caucasian	NA	NA	Never	NA	AirwayEpithelialCells	HG-U133_Plus_2	22047|30063|40364|63127|64614|76324|77658
DGM-00553 [gene_expr]	549705	n/a	small airway epithelium from healthy nonsmokers or healthy smokers	0	Caucasian	NA	NA	Never	NA	AirwayEpithelialCells	HG-U133_Plus_2	22047|30063|34450|40364|63127|64614|76324|77658
DGM-00568_sm	549706	n/a	small airway epithelium from healthy nonsmokers or healthy smokers	0	NA	NA	NA	Never	NA	AirwayEpithelialCells	HG-U133_Plus_2	22047|30063|64614|76324|77658
DGM-00625	549707	n/a	small airway epithelium from healthy nonsmokers or healthy smokers	0	Caucasian	NA	NA	Never	NA	AirwayEpithelialCells	HG-U133_Plus_2	22047|30063|34450|40364|63127|64614|76324|77658
DGM-00661	549708	n/a	small airway epithelium from healthy nonsmokers or healthy smokers	0	AfricanAmerican	NA	NA	Never	NA	AirwayEpithelialCells	HG-U133_Plus_2	22047|27681|30063|40364|63127|64614|76324|77658
DGM-00685	549709	n/a	small airway epithelium from healthy nonsmokers or healthy smokers	0	AfricanAmerican	NA	NA	Never	NA	AirwayEpithelialCells	HG-U133_Plus_2	22047|27681|30063|40364|63127|64614|76324|77658
DGM-00696 [gene_expr]	549710	n/a	small airway epithelium from healthy nonsmokers or healthy smokers	0	AfricanAmerican	NA	NA	Never	NA	AirwayEpithelialCells	HG-U133_Plus_2	22047|27681|30063|40364|63127|64614|76324|77658
DGM-00757	549711	n/a	small airway epithelium from healthy nonsmokers or healthy smokers	0	AfricanAmerican	NA	NA	Never	NA	AirwayEpithelialCells	HG-U133_Plus_2	22047|27681|30063|40364|63127|64614|76324|77658
DGM-00751 [gene_expr]	549712	n/a	small airway epithelium from healthy nonsmokers or healthy smokers	0	AfricanAmerican	NA	NA	Never	NA	AirwayEpithelialCells	HG-U133_Plus_2	22047|27681|30063|40364|63127|64614|76324|77658
DGM-00774 [gene_expr]	549713	n/a	small airway epithelium from healthy nonsmokers or healthy smokers	0	NA	NA	NA	Never	NA	AirwayEpithelialCells	HG-U133_Plus_2	22047|30063|34450|64614|76324|77658
DGM-00778	549714	n/a	small airway epithelium from healthy nonsmokers or healthy smokers	0	Caucasian	NA	NA	Never	NA	AirwayEpithelialCells	HG-U133_Plus_2	22047|30063|40364|63127|64614|76324|77658
DGM-00785_sm	549715	n/a	small airway epithelium from healthy nonsmokers or healthy smokers	0	NA	NA	NA	Never	NA	AirwayEpithelialCells	HG-U133_Plus_2	22047|30063|34450|64614|76324|77658
DGM-00795	549716	n/a	small airway epithelium from healthy nonsmokers or healthy smokers	0	AfricanAmerican	NA	NA	Never	NA	AirwayEpithelialCells	HG-U133_Plus_2	22047|27681|30063|34450|40364|63127|64614|76324|77658
DGM-00814 [gene_expr]	549717	n/a	small airway epithelium from healthy nonsmokers or healthy smokers	0	Caucasian	NA	NA	Never	NA	AirwayEpithelialCells	HG-U133_Plus_2	22047|30063|34450|40364|63127|64614|76324|77658
DGM-00906 [gene_expr]	549718	n/a	small airway epithelium from healthy nonsmokers or healthy smokers	0	NA	NA	NA	Never	NA	AirwayEpithelialCells	HG-U133_Plus_2	22047|27681|30063|34450|40364|63127|64614|76324|77658
DGM-00936	549719	n/a	small airway epithelium from healthy nonsmokers or healthy smokers	0	AfricanAmerican	NA	NA	Never	NA	AirwayEpithelialCells	HG-U133_Plus_2	22047|27681|30063|34450|40364|63127|64614|76324|77658
DGM-01141	549720	n/a	small airway epithelium from healthy nonsmokers or healthy smokers	0	Caucasian	NA	NA	Never	NA	AirwayEpithelialCells	HG-U133_Plus_2	22047|30063|34450|40364|63127|64614|76324|77658
DGM-01150	549721	n/a	small airway epithelium from healthy nonsmokers or healthy smokers	0	AfricanAmerican	NA	NA	Never	NA	AirwayEpithelialCells	HG-U133_Plus_2	22047|27681|30063|34450|40364|63127|64614|76324|77658
DGM-01270	549722	n/a	small airway epithelium from healthy nonsmokers or healthy smokers	0	NA	NA	NA	Never	NA	AirwayEpithelialCells	HG-U133_Plus_2	22047|30063|34450|63127|64614|76324|77658
DGM-01283_sm	549723	n/a	small airway epithelium from healthy nonsmokers or healthy smokers	0	NA	NA	NA	Never	NA	AirwayEpithelialCells	HG-U133_Plus_2	22047|30063|34450|63127|64614|76324|77658
DGM-01330	549724	n/a	small airway epithelium from healthy nonsmokers or healthy smokers	0	AfricanAmerican	NA	NA	Never	NA	AirwayEpithelialCells	HG-U133_Plus_2	22047|27681|30063|34450|40364|63127|64614|76324|77658
DGM-01505 [gene_expr]	549725	n/a	small airway epithelium from healthy nonsmokers or healthy smokers	0	NA	NA	NA	Never	NA	AirwayEpithelialCells	HG-U133_Plus_2	22047|27681|30063|34450|63127|64614|76324|77658
DGM-01521 [gene_expr]	549726	n/a	small airway epithelium from healthy nonsmokers or healthy smokers	0	NA	NA	NA	Never	NA	AirwayEpithelialCells	HG-U133_Plus_2	22047|30063|34450|40364|63127|64614|76324|77658
DGM-01539_sm	549727	n/a	small airway epithelium from healthy nonsmokers or healthy smokers	0	NA	NA	NA	Never	NA	AirwayEpithelialCells	HG-U133_Plus_2	22047|30063|34450|63127|64614|76324|77658
DGM-01540	549728	n/a	small airway epithelium from healthy nonsmokers or healthy smokers	0	AfricanAmerican	NA	NA	Never	NA	AirwayEpithelialCells	HG-U133_Plus_2	22047|27681|30063|34450|40364|63127|64614|76324|77658
DGM-01558 [gene_expr]	549729	n/a	small airway epithelium from healthy nonsmokers or healthy smokers	0	NA	NA	NA	Never	NA	AirwayEpithelialCells	HG-U133_Plus_2	22047|30063|34450|63127|64614|76324|77658
DGM-01561	549730	n/a	small airway epithelium from healthy nonsmokers or healthy smokers	0	AfricanAmerican	NA	NA	Never	NA	AirwayEpithelialCells	HG-U133_Plus_2	22047|27681|30063|34450|40364|63127|64614|76324|77658
DGM-01585 [gene_expr]	549731	n/a	small airway epithelium from healthy nonsmokers or healthy smokers	0	NA	NA	NA	Never	NA	AirwayEpithelialCells	HG-U133_Plus_2	22047|30063|34450|63127|64614|76324|77658
DGM-01590 [gene_expr]	549732	n/a	small airway epithelium from healthy nonsmokers or healthy smokers	0	NA	NA	NA	Never	NA	AirwayEpithelialCells	HG-U133_Plus_2	22047|30063|34450|63127|64614|76324|77658
DGM-01589 [gene_expr]	549733	n/a	small airway epithelium from healthy nonsmokers or healthy smokers	0	NA	NA	NA	Never	NA	AirwayEpithelialCells	HG-U133_Plus_2	22047|30063|34450|63127|64614|76324|77658
DGM-01602 [gene_expr]	549734	n/a	small airway epithelium from healthy nonsmokers or healthy smokers	0	NA	NA	NA	Never	NA	AirwayEpithelialCells	HG-U133_Plus_2	22047|27681|30063|34450|63127|64614|76324|77658
DGM-00564 [gene_expr]	549735	n/a	small airway epithelium from healthy nonsmokers or healthy smokers	0	NA	NA	NA	Never	NA	AirwayEpithelialCells	HG-U133_Plus_2	22047|30063|34450|63127|64614|76324|77658
DGM-01635 [gene_expr]	549736	n/a	small airway epithelium from healthy nonsmokers or healthy smokers	0	NA	NA	NA	Never	NA	AirwayEpithelialCells	HG-U133_Plus_2	22047|30063|34450|63127|64614|76324|77658
DGM-01644 [gene_expr]	549737	n/a	small airway epithelium from healthy nonsmokers or healthy smokers	0	NA	NA	NA	Never	NA	AirwayEpithelialCells	HG-U133_Plus_2	22047|30063|34450|63127|64614|76324|77658
DGM-01682 [gene_expr]	549738	n/a	small airway epithelium from healthy nonsmokers or healthy smokers	0	NA	NA	NA	Never	NA	AirwayEpithelialCells	HG-U133_Plus_2	22047|27681|30063|34450|63127|64614|76324|77658
DGM-01717 [gene_expr]	549739	n/a	small airway epithelium from healthy nonsmokers or healthy smokers	0	NA	NA	NA	Never	NA	AirwayEpithelialCells	HG-U133_Plus_2	22047|30063|34450|63127|64614|76324|77658
DGM-01774 [gene_expr]	549740	n/a	small airway epithelium from healthy nonsmokers or healthy smokers	0	NA	NA	NA	Never	NA	AirwayEpithelialCells	HG-U133_Plus_2	22047|27681|30063|34450|64614|76324
DGM-00041_lg	631340	NA	large airway epithelium brushing	0	NA	NA	NA	Never	NA	AirwayEpithelialCells	HG-U133_Plus_2	22047|43939|64614|76324
DGM-00044_lg	631341	NA	large airway epithelium brushing	0	NA	NA	NA	Never	NA	AirwayEpithelialCells	HG-U133_Plus_2	22047|43939|64614|76324
DGM-00052_lg	631342	NA	large airway epithelium brushing	0	NA	NA	NA	Never	NA	AirwayEpithelialCells	HG-U133_Plus_2	22047|43939|64614|76324
DGM-00073_lg	631343	NA	large airway epithelium brushing	0	NA	NA	NA	Never	NA	AirwayEpithelialCells	HG-U133_Plus_2	22047|43939|64614|76324
DGM-00192_lg	631344	NA	large airway epithelium brushing	0	NA	NA	NA	Never	NA	AirwayEpithelialCells	HG-U133_Plus_2	22047|43939|64614|76324
DGM-00249_lg	631345	NA	large airway epithelium brushing	0	NA	NA	NA	Never	NA	AirwayEpithelialCells	HG-U133_Plus_2	22047|43939|64614|76324
DGM-00268_lg	631346	NA	large airway epithelium brushing	0	NA	NA	NA	Never	NA	AirwayEpithelialCells	HG-U133_Plus_2	22047|34450|43939|64614|76324
DGM-00314_lg	631347	NA	large airway epithelium brushing	0	NA	NA	NA	Never	NA	AirwayEpithelialCells	HG-U133_Plus_2	22047|43939|64614|76324
DGM-00342_lg	631348	NA	large airway epithelium brushing	0	NA	NA	NA	Never	NA	AirwayEpithelialCells	HG-U133_Plus_2	22047|43939|64614|76324
DGM-00433_lg	631349	NA	large airway epithelium brushing	0	NA	NA	NA	Never	NA	AirwayEpithelialCells	HG-U133_Plus_2	22047|43939|64614|76324
DGM-00465_lg	631350	NA	large airway epithelium brushing	0	NA	NA	NA	Never	NA	AirwayEpithelialCells	HG-U133_Plus_2	22047|43939|64614|76324
DGM-00530_lg	631351	NA	large airway epithelium brushing	0	NA	NA	NA	Never	NA	AirwayEpithelialCells	HG-U133_Plus_2	22047|34450|43939|64614|76324
DGM-00529_lg	631352	NA	large airway epithelium brushing	0	NA	NA	NA	Never	NA	AirwayEpithelialCells	HG-U133_Plus_2	22047|43939|64614|76324
DGM-00551_lg	631353	NA	large airway epithelium brushing	0	NA	NA	NA	Never	NA	AirwayEpithelialCells	HG-U133_Plus_2	22047|34450|43939|64614|76324
DGM-00568_lg	631354	NA	large airway epithelium brushing	0	NA	NA	NA	Never	NA	AirwayEpithelialCells	HG-U133_Plus_2	22047|34450|43939|76324
DGM-00661_lg	631355	NA	large airway epithelium brushing	0	NA	NA	NA	Never	NA	AirwayEpithelialCells	HG-U133_Plus_2	22047|43939|64614|76324
DGM-00685_lg	631356	NA	large airway epithelium brushing	0	NA	NA	NA	Never	NA	AirwayEpithelialCells	HG-U133_Plus_2	22047|34450|43939|64614|76324
DGM-00696_lg	631357	NA	large airway epithelium brushing	0	NA	NA	NA	Never	NA	AirwayEpithelialCells	HG-U133_Plus_2	22047|34450|43939|64614|76324
DGM-00757_lg	631358	NA	large airway epithelium brushing	0	NA	NA	NA	Never	NA	AirwayEpithelialCells	HG-U133_Plus_2	22047|43939|64614|76324
DGM-00751_lg	631359	NA	large airway epithelium brushing	0	NA	NA	NA	Never	NA	AirwayEpithelialCells	HG-U133_Plus_2	22047|34450|43939|64614|76324
DGM-00778_lg	631360	NA	large airway epithelium brushing	0	NA	NA	NA	Never	NA	AirwayEpithelialCells	HG-U133_Plus_2	22047|43939|64614|76324
DGM-00041_Tr	781645	NA	Trachea	0	NA	NA	NA	Never	NA	AirwayEpithelialCells	HG-U133_Plus_2	64614
DGM-00073_Tr	781646	NA	Trachea	0	NA	NA	NA	Never	NA	AirwayEpithelialCells	HG-U133_Plus_2	64614
DGM-00268_Tr	781647	NA	Trachea	0	NA	NA	NA	Never	NA	AirwayEpithelialCells	HG-U133_Plus_2	64614
DGM-00465_Tr	781651	NA	Trachea	0	NA	NA	NA	Never	NA	AirwayEpithelialCells	HG-U133_Plus_2	64614
DGM-00529_Tr	781653	NA	Trachea	0	NA	NA	NA	Never	NA	AirwayEpithelialCells	HG-U133_Plus_2	64614
DGM-00551_Tr	781655	NA	Trachea	0	NA	NA	NA	Never	NA	AirwayEpithelialCells	HG-U133_Plus_2	64614
DGM-00568_Tr	781657	NA	Trachea	0	NA	NA	NA	Never	NA	AirwayEpithelialCells	HG-U133_Plus_2	64614
DGM-00661_Tr	781661	NA	Trachea	0	NA	NA	NA	Never	NA	AirwayEpithelialCells	HG-U133_Plus_2	64614
DGM-00685_Tr	781662	NA	Trachea	0	NA	NA	NA	Never	NA	AirwayEpithelialCells	HG-U133_Plus_2	64614
DGM-00696_Tr	781663	NA	Trachea	0	NA	NA	NA	Never	NA	AirwayEpithelialCells	HG-U133_Plus_2	64614
DGM-10123_M0_sm	1056120	gene expression	small airway epithelium brushing	0	NA	NA	NA	Never	NA	AirwayEpithelialCells	HG-U133_Plus_2	43079|43939|52237|63127|76324|77658
DGM-10159_M0_sm	1056121	gene expression	small airway epithelium brushing	0	NA	NA	NA	Never	NA	AirwayEpithelialCells	HG-U133_Plus_2	43079|43939|63127|76324|77658
DGM-10254_M0_sm	1056123	gene expression	small airway epithelium brushing	0	NA	NA	NA	Never	NA	AirwayEpithelialCells	HG-U133_Plus_2	43079|43939|52237|63127|76324|77658
DGM-10161_M0_sm	1056124	gene expression	small airway epithelium brushing	0	NA	NA	NA	Never	NA	AirwayEpithelialCells	HG-U133_Plus_2	43079|43939|52237|63127|76324|77658
DGM-10288_M0_sm	1056125	gene expression	small airway epithelium brushing	0	NA	NA	NA	Never	NA	AirwayEpithelialCells	HG-U133_Plus_2	43079|43939|52237|63127|76324|77658
DGM-10380_M0_sm	1056126	gene expression	small airway epithelium brushing	0	NA	NA	NA	Never	NA	AirwayEpithelialCells	HG-U133_Plus_2	43079|43939|52237|63127|76324|77658
DGM-10343_M0_sm	1056127	gene expression	small airway epithelium brushing	0	NA	NA	NA	Never	NA	AirwayEpithelialCells	HG-U133_Plus_2	43079|43939|52237|63127|76324|77658
DGM-10270_M0_sm	1056128	gene expression	small airway epithelium brushing	0	NA	NA	NA	Never	NA	AirwayEpithelialCells	HG-U133_Plus_2	43079|43939|52237|63127|76324|77658
DGM-10194_M0_sm	1056129	gene expression	small airway epithelium brushing	0	NA	NA	NA	Never	NA	AirwayEpithelialCells	HG-U133_Plus_2	43079|43939|52237|63127|76324|77658
DGM-10565_M0_sm	1056131	gene expression	small airway epithelium brushing	0	NA	NA	NA	Never	NA	AirwayEpithelialCells	HG-U133_Plus_2	43079|43939|52237|63127|76324|77658
DGM-10500_M0_sm	1056133	gene expression	small airway epithelium brushing	0	NA	NA	NA	Never	NA	AirwayEpithelialCells	HG-U133_Plus_2	43079|43939|52237|63127|76324|77658
DGM-10503_M0_sm	1056134	gene expression	small airway epithelium brushing	0	NA	NA	NA	Never	NA	AirwayEpithelialCells	HG-U133_Plus_2	43079|43939|52237|63127|76324|77658
DGM-10475_M0_sm	1056141	gene expression	small airway epithelium brushing	0	NA	NA	NA	Never	NA	AirwayEpithelialCells	HG-U133_Plus_2	43079|43939|52237|63127|76324|77658
DGM-10662_M0_sm	1056145	gene expression	small airway epithelium brushing	0	NA	NA	NA	Never	NA	AirwayEpithelialCells	HG-U133_Plus_2	43079|43939|52237|63127|76324|77658
DGM-01774_M0_sm	1056151	gene expression	small airway epithelium brushing	0	NA	NA	NA	Never	NA	AirwayEpithelialCells	HG-U133_Plus_2	43079|43939|52237|63127|77658
DGM-00342 [Affy]	1056152	gene expression	small airway epithelium (SAE), NS	0	NA	NA	NA	Never	NA	AirwayEpithelialCells	HG-U133_Plus_2	43079|63127|77658
DGM-10226_M0_sm	1074719	NA	small airway epithelium brushing	0	NA	NA	NA	Never	NA	AirwayEpithelialCells	HG-U133_Plus_2	43939|52237|63127
DGM-10261_M0_sm	1074720	NA	small airway epithelium brushing	0	NA	NA	NA	Never	NA	AirwayEpithelialCells	HG-U133_Plus_2	43939|52237|63127
DGM-10284_M0_sm	1074724	NA	small airway epithelium brushing	0	NA	NA	NA	Never	NA	AirwayEpithelialCells	HG-U133_Plus_2	43939|52237|63127
DGM-10383_M0_sm	1074725	NA	small airway epithelium brushing	0	NA	NA	NA	Never	NA	AirwayEpithelialCells	HG-U133_Plus_2	43939|52237|63127
DGM-10322_M0_sm	1074729	NA	small airway epithelium brushing	0	NA	NA	NA	Never	NA	AirwayEpithelialCells	HG-U133_Plus_2	43939|52237|63127
DGM-10418_M0_sm	1074731	NA	small airway epithelium brushing	0	NA	NA	NA	Never	NA	AirwayEpithelialCells	HG-U133_Plus_2	43939|52237|63127
DGM-10632_M0_sm	1074737	NA	small airway epithelium brushing	0	NA	NA	NA	Never	NA	AirwayEpithelialCells	HG-U133_Plus_2	43939|52237|63127
DGM-10378_M0_sm	1074738	NA	small airway epithelium brushing	0	NA	NA	NA	Never	NA	AirwayEpithelialCells	HG-U133_Plus_2	43939|52237|63127
DGM-10447_M0_sm	1074742	NA	small airway epithelium brushing	0	NA	NA	NA	Never	NA	AirwayEpithelialCells	HG-U133_Plus_2	43939|52237|63127
DGM-10568_M0_sm	1074744	NA	small airway epithelium brushing	0	NA	NA	NA	Never	NA	AirwayEpithelialCells	HG-U133_Plus_2	43939|52237|63127
DGM-10706_M0_sm	1074747	NA	small airway epithelium brushing	0	NA	NA	NA	Never	NA	AirwayEpithelialCells	HG-U133_Plus_2	43939|52237|63127
DGM-10707_M0_sm	1074748	NA	small airway epithelium brushing	0	NA	NA	NA	Never	NA	AirwayEpithelialCells	HG-U133_Plus_2	43939|52237|63127
DGM-10330_M0_sm	1074749	NA	small airway epithelium brushing	0	NA	NA	NA	Never	NA	AirwayEpithelialCells	HG-U133_Plus_2	43939|52237|63127
DGM-10342_M0_sm	1261679	NA	small airway epithelium brushing	0	NA	NA	NA	Never	NA	AirwayEpithelialCells	HG-U133_Plus_2	52237
DGM-12730_sm	1261680	NA	small airway epithelium brushing	0	NA	NA	NA	Never	NA	AirwayEpithelialCells	HG-U133_Plus_2	52237
DGM-01002_sm	1575534	NA	small airway epithelium brushing	0	NA	NA	NA	Never	NA	AirwayEpithelialCells	HG-U133_Plus_2	64614
DGM-01578_sm	1575535	NA	small airway epithelium brushing	0	NA	NA	NA	Never	NA	AirwayEpithelialCells	HG-U133_Plus_2	64614|76324|77658
DGM-01648_sm	1575536	NA	small airway epithelium brushing	0	NA	NA	NA	Never	NA	AirwayEpithelialCells	HG-U133_Plus_2	64614|76324|77658
DGM-00433_Tr	1575539	NA	Trachea epithelial brushing	0	NA	NA	NA	Never	NA	AirwayEpithelialCells	HG-U133_Plus_2	64614
DGM-00416_Tr	1575540	NA	Trachea epithelial brushing	0	NA	NA	NA	Never	NA	AirwayEpithelialCells	HG-U133_Plus_2	64614
DGM-00123_Tr	1575541	NA	Trachea epithelial brushing	0	NA	NA	NA	Never	NA	AirwayEpithelialCells	HG-U133_Plus_2	64614
DGM-00036_Tr	1575542	NA	Trachea epithelial brushing	0	NA	NA	NA	Never	NA	AirwayEpithelialCells	HG-U133_Plus_2	64614
DGM-00072_Tr	1575543	NA	Trachea epithelial brushing	0	NA	NA	NA	Never	NA	AirwayEpithelialCells	HG-U133_Plus_2	64614
DGM-00080_Tr	1575544	NA	Trachea epithelial brushing	0	NA	NA	NA	Never	NA	AirwayEpithelialCells	HG-U133_Plus_2	64614
DGM-00084_Tr	1575545	NA	Trachea epithelial brushing	0	NA	NA	NA	Never	NA	AirwayEpithelialCells	HG-U133_Plus_2	64614
DGM-00082_Tr	1575546	NA	Trachea epithelial brushing	0	NA	NA	NA	Never	NA	AirwayEpithelialCells	HG-U133_Plus_2	64614
DGM-00553_Tr	1575547	NA	Trachea epithelial brushing	0	NA	NA	NA	Never	NA	AirwayEpithelialCells	HG-U133_Plus_2	64614
DGM-00904_Tr	1575548	NA	Trachea epithelial brushing	0	NA	NA	NA	Never	NA	AirwayEpithelialCells	HG-U133_Plus_2	64614
DGM-00897_Tr	1575549	NA	Trachea epithelial brushing	0	NA	NA	NA	Never	NA	AirwayEpithelialCells	HG-U133_Plus_2	64614
DGM-00906_Tr	1575550	NA	Trachea epithelial brushing	0	NA	NA	NA	Never	NA	AirwayEpithelialCells	HG-U133_Plus_2	64614
DGM-00795_Tr	1575551	NA	Trachea epithelial brushing	0	NA	NA	NA	Never	NA	AirwayEpithelialCells	HG-U133_Plus_2	64614
DGM-00936_Tr	1575552	NA	Trachea epithelial brushing	0	NA	NA	NA	Never	NA	AirwayEpithelialCells	HG-U133_Plus_2	64614
DGM-00765_Tr	1575553	NA	Trachea epithelial brushing	0	NA	NA	NA	Never	NA	AirwayEpithelialCells	HG-U133_Plus_2	64614
DGM-00829_Tr	1575554	NA	Trachea epithelial brushing	0	NA	NA	NA	Never	NA	AirwayEpithelialCells	HG-U133_Plus_2	64614
DGM-00926_Tr	1575555	NA	Trachea epithelial brushing	0	NA	NA	NA	Never	NA	AirwayEpithelialCells	HG-U133_Plus_2	64614
DGM-01051_lg	1575556	NA	large airway epithelium brushing	0	NA	NA	NA	Never	NA	AirwayEpithelialCells	HG-U133_Plus_2	64614
DGM-00342_M0_sm (Affy)	2227241	Sample name: DGM-00342	small airway epithelium brushing	0	NA	NA	NA	Never	NA	AirwayEpithelialCells	HG-U133_Plus_2	84101
DGM-01774_M12_sm (Affy)	2227242	Sample name: DGM-01774	small airway epithelium brushing	0	NA	NA	NA	Never	NA	AirwayEpithelialCells	HG-U133_Plus_2	84101
DGM-10159_M12_sm (Affy)	2227243	Sample name: DGM-10159	small airway epithelium brushing	0	NA	NA	NA	Never	NA	AirwayEpithelialCells	HG-U133_Plus_2	84101
DGM-10475_M3_sm (Affy)	2227244	Sample name: DGM-10475	small airway epithelium brushing	0	NA	NA	NA	Never	NA	AirwayEpithelialCells	HG-U133_Plus_2	84101
DGM-10500_M6_sm (Affy)	2227245	Sample name: DGM-10500	small airway epithelium brushing	0	NA	NA	NA	Never	NA	AirwayEpithelialCells	HG-U133_Plus_2	84101
DGM-10503_M12_sm (Affy)	2227246	Sample name: DGM-10503	small airway epithelium brushing	0	NA	NA	NA	Never	NA	AirwayEpithelialCells	HG-U133_Plus_2	84101
DGM-10565_M12_sm (Affy)	2227247	Sample name: DGM-10565	small airway epithelium brushing	0	NA	NA	NA	Never	NA	AirwayEpithelialCells	HG-U133_Plus_2	84101
DGM-10123_M0_sm (demographics_pollution)	2890729	DGM-10123	small airway epithelium brushing	NA	NA	NA	NA	Never	Healthy	AirwayEpithelialCells	HG-U133_Plus_2	108134
DGM-10159_M0_sm (demographics_pollution)	2890730	DGM-10159	small airway epithelium brushing	NA	NA	NA	NA	Never	Healthy	AirwayEpithelialCells	HG-U133_Plus_2	108134
DGM-10254_M0_sm (demographics_pollution)	2890731	DGM-10254	small airway epithelium brushing	NA	NA	NA	NA	Never	Healthy	AirwayEpithelialCells	HG-U133_Plus_2	108134
DGM-10288_M0_sm (demographics_pollution)	2890732	DGM-10288	small airway epithelium brushing	NA	NA	NA	NA	Never	Healthy	AirwayEpithelialCells	HG-U133_Plus_2	108134
DGM-10380_M0_sm (demographics_pollution)	2890733	DGM-10380	small airway epithelium brushing	NA	NA	NA	NA	Never	Healthy	AirwayEpithelialCells	HG-U133_Plus_2	108134
DGM-10343_M0_sm (demographics_pollution)	2890734	DGM-10343	small airway epithelium brushing	NA	NA	NA	NA	Never	Healthy	AirwayEpithelialCells	HG-U133_Plus_2	108134
DGM-10270_M0_sm (demographics_pollution)	2890735	DGM-10270	small airway epithelium brushing	NA	NA	NA	NA	Never	Healthy	AirwayEpithelialCells	HG-U133_Plus_2	108134
DGM-10194_M0_sm (demographics_pollution)	2890736	DGM-10194	small airway epithelium brushing	NA	NA	NA	NA	Never	Healthy	AirwayEpithelialCells	HG-U133_Plus_2	108134
DGM-10565_M0_sm (demographics_pollution)	2890737	DGM-10565	small airway epithelium brushing	NA	NA	NA	NA	Never	Healthy	AirwayEpithelialCells	HG-U133_Plus_2	108134
DGM-10500_M0_sm (demographics_pollution)	2890738	DGM-10500	small airway epithelium brushing	NA	NA	NA	NA	Never	Healthy	AirwayEpithelialCells	HG-U133_Plus_2	108134
DGM-10503_M0_sm (demographics_pollution)	2890739	DGM-10503	small airway epithelium brushing	NA	NA	NA	NA	Never	Healthy	AirwayEpithelialCells	HG-U133_Plus_2	108134
DGM-10475_M0_sm (demographics_pollution)	2890740	DGM-10475	small airway epithelium brushing	NA	NA	NA	NA	Never	Healthy	AirwayEpithelialCells	HG-U133_Plus_2	108134
DGM-10662_M0_sm (demographics_pollution)	2890741	DGM-10662	small airway epithelium brushing	NA	NA	NA	NA	Never	Healthy	AirwayEpithelialCells	HG-U133_Plus_2	108134
DGM-01774_M0_sm (demographics_pollution)	2890742	DGM-01774	small airway epithelium brushing	NA	NA	NA	NA	Never	Healthy	AirwayEpithelialCells	HG-U133_Plus_2	108134
DGM-10226_M0_sm (demographics_pollution)	2890743	DGM-10226	small airway epithelium brushing	NA	NA	NA	NA	Never	Healthy	AirwayEpithelialCells	HG-U133_Plus_2	108134
DGM-10284_M0_sm (demographics_pollution)	2890744	DGM-10284	small airway epithelium brushing	NA	NA	NA	NA	Never	Healthy	AirwayEpithelialCells	HG-U133_Plus_2	108134
DGM-10383_M0_sm (demographics_pollution)	2890745	DGM-10383	small airway epithelium brushing	NA	NA	NA	NA	Never	Healthy	AirwayEpithelialCells	HG-U133_Plus_2	108134
DGM-10322_M0_sm (demographics_pollution)	2890746	DGM-10322	small airway epithelium brushing	NA	NA	NA	NA	Never	Healthy	AirwayEpithelialCells	HG-U133_Plus_2	108134
DGM-10418_M0_sm (demographics_pollution)	2890747	DGM-10418	small airway epithelium brushing	NA	NA	NA	NA	Never	Healthy	AirwayEpithelialCells	HG-U133_Plus_2	108134
DGM-10632_M0_sm (demographics_pollution)	2890748	DGM-10632	small airway epithelium brushing	NA	NA	NA	NA	Never	Healthy	AirwayEpithelialCells	HG-U133_Plus_2	108134
DGM-10378_M0_sm (demographics_pollution)	2890749	DGM-10378	small airway epithelium brushing	NA	NA	NA	NA	Never	Healthy	AirwayEpithelialCells	HG-U133_Plus_2	108134
DGM-10447_M0_sm (demographics_pollution)	2890750	DGM-10447	small airway epithelium brushing	NA	NA	NA	NA	Never	Healthy	AirwayEpithelialCells	HG-U133_Plus_2	108134
DGM-10706_M0_sm (demographics_pollution)	2890751	DGM-10706	small airway epithelium brushing	NA	NA	NA	NA	Never	Healthy	AirwayEpithelialCells	HG-U133_Plus_2	108134
DGM-10707_M0_sm (demographics_pollution)	2890752	DGM-10707	small airway epithelium brushing	NA	NA	NA	NA	Never	Healthy	AirwayEpithelialCells	HG-U133_Plus_2	108134
DGM-10330_M0_sm (demographics_pollution)	2890753	DGM-10330	small airway epithelium brushing	NA	NA	NA	NA	Never	Healthy	AirwayEpithelialCells	HG-U133_Plus_2	108134
DGM-00342_M0_sm (demographics_pollution)	2890754	DGM-00342	small airway epithelium brushing	NA	NA	NA	NA	Never	Healthy	AirwayEpithelialCells	HG-U133_Plus_2	108134
DGM-01774_M12_sm (demographics_pollution)	2890755	DGM-01774	small airway epithelium brushing	NA	NA	NA	NA	Never	Healthy	AirwayEpithelialCells	HG-U133_Plus_2	108134
DGM-10159_M12_sm (demographics_pollution)	2890756	DGM-10159	small airway epithelium brushing	NA	NA	NA	NA	Never	Healthy	AirwayEpithelialCells	HG-U133_Plus_2	108134
DGM-10475_M3_sm (demographics_pollution)	2890757	DGM-10475	small airway epithelium brushing	NA	NA	NA	NA	Never	Healthy	AirwayEpithelialCells	HG-U133_Plus_2	108134
DGM-10500_M6_sm (demographics_pollution)	2890758	DGM-10500	small airway epithelium brushing	NA	NA	NA	NA	Never	Healthy	AirwayEpithelialCells	HG-U133_Plus_2	108134
DGM-10503_M12_sm (demographics_pollution)	2890759	DGM-10503	small airway epithelium brushing	NA	NA	NA	NA	Never	Healthy	AirwayEpithelialCells	HG-U133_Plus_2	108134
DGM-10565_M12_sm (demographics_pollution)	2890760	DGM-10565	small airway epithelium brushing	NA	NA	NA	NA	Never	Healthy	AirwayEpithelialCells	HG-U133_Plus_2	108134
DGM-00342_M12_sm (demographics_pollution)	2890761	DGM-00342	small airway epithelium brushing	NA	NA	NA	NA	Never	Healthy	AirwayEpithelialCells	HG-U133_Plus_2	108134
DGM-00342_M3_sm (demographics_pollution)	2890762	DGM-00342	small airway epithelium brushing	NA	NA	NA	NA	Never	Healthy	AirwayEpithelialCells	HG-U133_Plus_2	108134
DGM-00342_M6_sm (demographics_pollution)	2890763	DGM-00342	small airway epithelium brushing	NA	NA	NA	NA	Never	Healthy	AirwayEpithelialCells	HG-U133_Plus_2	108134
DGM-01774_M3_sm (demographics_pollution)	2890764	DGM-01774	small airway epithelium brushing	NA	NA	NA	NA	Never	Healthy	AirwayEpithelialCells	HG-U133_Plus_2	108134
DGM-01774_M6_sm (demographics_pollution)	2890765	DGM-01774	small airway epithelium brushing	NA	NA	NA	NA	Never	Healthy	AirwayEpithelialCells	HG-U133_Plus_2	108134
DGM-10123_M12_sm (demographics_pollution)	2890766	DGM-10123	small airway epithelium brushing	NA	NA	NA	NA	Never	Healthy	AirwayEpithelialCells	HG-U133_Plus_2	108134
DGM-10123_M3_sm (demographics_pollution)	2890767	DGM-10123	small airway epithelium brushing	NA	NA	NA	NA	Never	Healthy	AirwayEpithelialCells	HG-U133_Plus_2	108134
DGM-10123_M6_sm (demographics_pollution)	2890768	DGM-10123	small airway epithelium brushing	NA	NA	NA	NA	Never	Healthy	AirwayEpithelialCells	HG-U133_Plus_2	108134
DGM-10159_M3_sm (demographics_pollution)	2890769	DGM-10159	small airway epithelium brushing	NA	NA	NA	NA	Never	Healthy	AirwayEpithelialCells	HG-U133_Plus_2	108134
DGM-10159_M6_sm (demographics_pollution)	2890770	DGM-10159	small airway epithelium brushing	NA	NA	NA	NA	Never	Healthy	AirwayEpithelialCells	HG-U133_Plus_2	108134
DGM-10161_M12_sm (demographics_pollution)	2890771	DGM-10161	small airway epithelium brushing	NA	NA	NA	NA	Never	Healthy	AirwayEpithelialCells	HG-U133_Plus_2	108134
DGM-10161_M3_sm (demographics_pollution)	2890772	DGM-10161	small airway epithelium brushing	NA	NA	NA	NA	Never	Healthy	AirwayEpithelialCells	HG-U133_Plus_2	108134
DGM-10161_M6_sm (demographics_pollution)	2890773	DGM-10161	small airway epithelium brushing	NA	NA	NA	NA	Never	Healthy	AirwayEpithelialCells	HG-U133_Plus_2	108134
DGM-10194_M12_sm (demographics_pollution)	2890774	DGM-10194	small airway epithelium brushing	NA	NA	NA	NA	Never	Healthy	AirwayEpithelialCells	HG-U133_Plus_2	108134
DGM-10194_M6_sm (demographics_pollution)	2890775	DGM-10194	small airway epithelium brushing	NA	NA	NA	NA	Never	Healthy	AirwayEpithelialCells	HG-U133_Plus_2	108134
DGM-10226_M3_sm (demographics_pollution)	2890776	DGM-10226	small airway epithelium brushing	NA	NA	NA	NA	Never	Healthy	AirwayEpithelialCells	HG-U133_Plus_2	108134
DGM-10226_M6_sm (demographics_pollution)	2890777	DGM-10226	small airway epithelium brushing	NA	NA	NA	NA	Never	Healthy	AirwayEpithelialCells	HG-U133_Plus_2	108134
DGM-10254_M12_sm (demographics_pollution)	2890778	DGM-10254	small airway epithelium brushing	NA	NA	NA	NA	Never	Healthy	AirwayEpithelialCells	HG-U133_Plus_2	108134
DGM-10254_M3_sm (demographics_pollution)	2890779	DGM-10254	small airway epithelium brushing	NA	NA	NA	NA	Never	Healthy	AirwayEpithelialCells	HG-U133_Plus_2	108134
DGM-10254_M6_sm (demographics_pollution)	2890780	DGM-10254	small airway epithelium brushing	NA	NA	NA	NA	Never	Healthy	AirwayEpithelialCells	HG-U133_Plus_2	108134
DGM-10261_M0_sm (demographics_pollution)	2890781	DGM-10261	small airway epithelium brushing	NA	NA	NA	NA	Never	Healthy	AirwayEpithelialCells	HG-U133_Plus_2	108134
DGM-10261_M12_sm (demographics_pollution)	2890782	DGM-10261	small airway epithelium brushing	NA	NA	NA	NA	Never	Healthy	AirwayEpithelialCells	HG-U133_Plus_2	108134
DGM-10261_M3_sm (demographics_pollution)	2890783	DGM-10261	small airway epithelium brushing	NA	NA	NA	NA	Never	Healthy	AirwayEpithelialCells	HG-U133_Plus_2	108134
DGM-10261_M6_sm (demographics_pollution)	2890784	DGM-10261	small airway epithelium brushing	NA	NA	NA	NA	Never	Healthy	AirwayEpithelialCells	HG-U133_Plus_2	108134
DGM-10270_M12_sm (demographics_pollution)	2890785	DGM-10270	small airway epithelium brushing	NA	NA	NA	NA	Never	Healthy	AirwayEpithelialCells	HG-U133_Plus_2	108134
DGM-10270_M3_sm (demographics_pollution)	2890786	DGM-10270	small airway epithelium brushing	NA	NA	NA	NA	Never	Healthy	AirwayEpithelialCells	HG-U133_Plus_2	108134
DGM-10270_M6_sm (demographics_pollution)	2890787	DGM-10270	small airway epithelium brushing	NA	NA	NA	NA	Never	Healthy	AirwayEpithelialCells	HG-U133_Plus_2	108134
DGM-10284_M12_sm (demographics_pollution)	2890788	DGM-10284	small airway epithelium brushing	NA	NA	NA	NA	Never	Healthy	AirwayEpithelialCells	HG-U133_Plus_2	108134
DGM-10284_M3_sm (demographics_pollution)	2890789	DGM-10284	small airway epithelium brushing	NA	NA	NA	NA	Never	Healthy	AirwayEpithelialCells	HG-U133_Plus_2	108134
DGM-10284_M6_sm (demographics_pollution)	2890790	DGM-10284	small airway epithelium brushing	NA	NA	NA	NA	Never	Healthy	AirwayEpithelialCells	HG-U133_Plus_2	108134
DGM-10288_M12_sm (demographics_pollution)	2890791	DGM-10288	small airway epithelium brushing	NA	NA	NA	NA	Never	Healthy	AirwayEpithelialCells	HG-U133_Plus_2	108134
DGM-10288_M3_sm (demographics_pollution)	2890792	DGM-10288	small airway epithelium brushing	NA	NA	NA	NA	Never	Healthy	AirwayEpithelialCells	HG-U133_Plus_2	108134
DGM-10288_M6_sm (demographics_pollution)	2890793	DGM-10288	small airway epithelium brushing	NA	NA	NA	NA	Never	Healthy	AirwayEpithelialCells	HG-U133_Plus_2	108134
DGM-10322_M12_sm (demographics_pollution)	2890794	DGM-10322	small airway epithelium brushing	NA	NA	NA	NA	Never	Healthy	AirwayEpithelialCells	HG-U133_Plus_2	108134
DGM-10322_M3_sm (demographics_pollution)	2890795	DGM-10322	small airway epithelium brushing	NA	NA	NA	NA	Never	Healthy	AirwayEpithelialCells	HG-U133_Plus_2	108134
DGM-10322_M6_sm (demographics_pollution)	2890796	DGM-10322	small airway epithelium brushing	NA	NA	NA	NA	Never	Healthy	AirwayEpithelialCells	HG-U133_Plus_2	108134
DGM-10330_M3_sm (demographics_pollution)	2890797	DGM-10330	small airway epithelium brushing	NA	NA	NA	NA	Never	Healthy	AirwayEpithelialCells	HG-U133_Plus_2	108134
DGM-10343_M12_sm (demographics_pollution)	2890798	DGM-10343	small airway epithelium brushing	NA	NA	NA	NA	Never	Healthy	AirwayEpithelialCells	HG-U133_Plus_2	108134
DGM-10343_M3_sm (demographics_pollution)	2890799	DGM-10343	small airway epithelium brushing	NA	NA	NA	NA	Never	Healthy	AirwayEpithelialCells	HG-U133_Plus_2	108134
DGM-10343_M6_sm (demographics_pollution)	2890800	DGM-10343	small airway epithelium brushing	NA	NA	NA	NA	Never	Healthy	AirwayEpithelialCells	HG-U133_Plus_2	108134
DGM-10378_M6_sm (demographics_pollution)	2890801	DGM-10378	small airway epithelium brushing	NA	NA	NA	NA	Never	Healthy	AirwayEpithelialCells	HG-U133_Plus_2	108134
DGM-10380_M12_sm (demographics_pollution)	2890802	DGM-10380	small airway epithelium brushing	NA	NA	NA	NA	Never	Healthy	AirwayEpithelialCells	HG-U133_Plus_2	108134
DGM-10380_M3_sm (demographics_pollution)	2890803	DGM-10380	small airway epithelium brushing	NA	NA	NA	NA	Never	Healthy	AirwayEpithelialCells	HG-U133_Plus_2	108134
DGM-10380_M6_sm (demographics_pollution)	2890804	DGM-10380	small airway epithelium brushing	NA	NA	NA	NA	Never	Healthy	AirwayEpithelialCells	HG-U133_Plus_2	108134
DGM-10383_M12_sm (demographics_pollution)	2890805	DGM-10383	small airway epithelium brushing	NA	NA	NA	NA	Never	Healthy	AirwayEpithelialCells	HG-U133_Plus_2	108134
DGM-10383_M3_sm (demographics_pollution)	2890806	DGM-10383	small airway epithelium brushing	NA	NA	NA	NA	Never	Healthy	AirwayEpithelialCells	HG-U133_Plus_2	108134
DGM-10383_M6_sm (demographics_pollution)	2890807	DGM-10383	small airway epithelium brushing	NA	NA	NA	NA	Never	Healthy	AirwayEpithelialCells	HG-U133_Plus_2	108134
DGM-10447_M12_sm (demographics_pollution)	2890808	DGM-10447	small airway epithelium brushing	NA	NA	NA	NA	Never	Healthy	AirwayEpithelialCells	HG-U133_Plus_2	108134
DGM-10447_M3_sm (demographics_pollution)	2890809	DGM-10447	small airway epithelium brushing	NA	NA	NA	NA	Never	Healthy	AirwayEpithelialCells	HG-U133_Plus_2	108134
DGM-10447_M6_sm (demographics_pollution)	2890810	DGM-10447	small airway epithelium brushing	NA	NA	NA	NA	Never	Healthy	AirwayEpithelialCells	HG-U133_Plus_2	108134
DGM-10475_M12_sm (demographics_pollution)	2890811	DGM-10475	small airway epithelium brushing	NA	NA	NA	NA	Never	Healthy	AirwayEpithelialCells	HG-U133_Plus_2	108134
DGM-10475_M6_sm (demographics_pollution)	2890812	DGM-10475	small airway epithelium brushing	NA	NA	NA	NA	Never	Healthy	AirwayEpithelialCells	HG-U133_Plus_2	108134
DGM-10500_M12_sm (demographics_pollution)	2890813	DGM-10500	small airway epithelium brushing	NA	NA	NA	NA	Never	Healthy	AirwayEpithelialCells	HG-U133_Plus_2	108134
DGM-10500_M3_sm (demographics_pollution)	2890814	DGM-10500	small airway epithelium brushing	NA	NA	NA	NA	Never	Healthy	AirwayEpithelialCells	HG-U133_Plus_2	108134
DGM-10503_M3_sm (demographics_pollution)	2890815	DGM-10503	small airway epithelium brushing	NA	NA	NA	NA	Never	Healthy	AirwayEpithelialCells	HG-U133_Plus_2	108134
DGM-10503_M6_sm (demographics_pollution)	2890816	DGM-10503	small airway epithelium brushing	NA	NA	NA	NA	Never	Healthy	AirwayEpithelialCells	HG-U133_Plus_2	108134
DGM-10565_M3_sm (demographics_pollution)	2890817	DGM-10565	small airway epithelium brushing	NA	NA	NA	NA	Never	Healthy	AirwayEpithelialCells	HG-U133_Plus_2	108134
DGM-10565_M6_sm (demographics_pollution)	2890818	DGM-10565	small airway epithelium brushing	NA	NA	NA	NA	Never	Healthy	AirwayEpithelialCells	HG-U133_Plus_2	108134
DGM-10568_M12_sm (demographics_pollution)	2890819	DGM-10568	small airway epithelium brushing	NA	NA	NA	NA	Never	Healthy	AirwayEpithelialCells	HG-U133_Plus_2	108134
DGM-10568_M3_sm (demographics_pollution)	2890820	DGM-10568	small airway epithelium brushing	NA	NA	NA	NA	Never	Healthy	AirwayEpithelialCells	HG-U133_Plus_2	108134
DGM-10568_M6_sm (demographics_pollution)	2890821	DGM-10568	small airway epithelium brushing	NA	NA	NA	NA	Never	Healthy	AirwayEpithelialCells	HG-U133_Plus_2	108134
DGM-10632_M3_sm (demographics_pollution)	2890822	DGM-10632	small airway epithelium brushing	NA	NA	NA	NA	Never	Healthy	AirwayEpithelialCells	HG-U133_Plus_2	108134
DGM-10662_M12_sm (demographics_pollution)	2890823	DGM-10662	small airway epithelium brushing	NA	NA	NA	NA	Never	Healthy	AirwayEpithelialCells	HG-U133_Plus_2	108134
DGM-10662_M3_sm (demographics_pollution)	2890824	DGM-10662	small airway epithelium brushing	NA	NA	NA	NA	Never	Healthy	AirwayEpithelialCells	HG-U133_Plus_2	108134
DGM-10706_M12_sm (demographics_pollution)	2890825	DGM-10706	small airway epithelium brushing	NA	NA	NA	NA	Never	Healthy	AirwayEpithelialCells	HG-U133_Plus_2	108134
DGM-10707_M12_sm (demographics_pollution)	2890826	DGM-10707	small airway epithelium brushing	NA	NA	NA	NA	Never	Healthy	AirwayEpithelialCells	HG-U133_Plus_2	108134

## Sheet: CO_EXP_GENES
Healthy Non-smokers - top 200 Co-expressed Genes (Figure 1)					Asthmatics - top 200 Co-expressed Genes (Figure S1)					Smokers and COPD - top 200 Co-expressed Genes (Figure 3)					Smokers and COPD Replication - top 200 Co-expressed Genes (Figure S3)
ACE2					ACE2					ACE2					ACE2
SAA2					CD47					ATP6V0A4					ATP6V0A4
PARP9					CHST4					PLEKHG1					PLEKHG1
MUC13					PARP8					TXN					TXN
PLEKHG1					FZD8					CYP4F3					CYP4F3
B4GALT6					IFI44					SRPX2					SRPX2
SAMD9					PPP2R2A					PHEX					PHEX
NFE2L3					BHLHE40					MIPOL1					MIPOL1
TLR3					CFH					SLC7A11					SLC7A11
SLC35C1					ACSL3					ASPH					ASPH
MSMB					SLC11A2					EGF					EGF
FAM118B					DUOX2					CYP4F2					CYP4F2
LYN					SETX					SELENOI					SELENOI
IDO1					IDO1					PMAIP1					PMAIP1
PARD3B					BIRC3					HTATIP2					HTATIP2
VNN1					FAM214A					TALDO1					TALDO1
ADRB2					TMEM246					LRG1					LRG1
ITGB6					LDLR					DUOX2					DUOX2
ZNF189					ATG5					FUT3					FUT3
MAGT1					NOL4L					SYTL4					SYTL4
LAMP3					ARHGEF28					CDC14B					CDC14B
LCN2					ALAS1					PRDX1					PRDX1
CDC14B					WDR37					SRXN1					SRXN1
CLDN12					ETV6					SLC2A1					SLC2A1
ARHGAP26					SAA2					ACTR3					ACTR3
STAT1					PPA1					CABYR					CABYR
ATP6V0A4					IFIT1					AKR1C2					AKR1C2
ATP10B					HERC6					ADH7					ADH7
EPSTI1					NFE2L3					AKR1C1					AKR1C1
EPS8					DCAF7					SLC3A2					SLC3A2
RALGAPA2					IST1					HGD					HGD
FAM3D					AGAP1					GPX2					GPX2
DCBLD1					RNF114					TXNRD1					TXNRD1
GJB2					FUBP1					NQO1					NQO1
FUT3					CEP162					ADGRF1					ADGRF1
SELENOI					EID2					AKR1C3					AKR1C3
LRRN1					OAS3					PALLD					PALLD
HDAC9					EDRF1					ABCB6					ABCB6
SDR16C5					STYK1					ITGB6					ITGB6
NLRC5					ZFP36					SLC6A6					SLC6A6
XDH					MGA					ATP10B					ATP10B
ADGRF1					CYP24A1					DNAJB9					DNAJB9
UBR1					FKBP15					LRP4					LRP4
SYNJ1					NUP88					RNFT2					RNFT2
TRIP12					ACAD8					AHCYL2					AHCYL2
IFI16					NFKBIA					SLC51A					SLC51A
CDH12					ZNF329					TRIP12					TRIP12
PARP8					RTN4					ALDH1A3					ALDH1A3
PARP14					CNIH4					COA6					COA6
LRG1					ACAT2					CYP4F11					CYP4F11
GSDMB					MAPK9					GSR					GSR
RNF19A					CIITA					AKR1B1					AKR1B1
CTPS1					GALNT2					MGAT2					MGAT2
PDIA6					COX20					TPRXL					TPRXL
SLC44A3					FAS					PARM1					PARM1
FAM107B					TUBB2A					TEPP					TEPP
ARL5B					JAK1					PGD					PGD
TNFRSF10A					ATIC					IDO1					IDO1
UBE2L6					PLPP1					INPP4B					INPP4B
SLC39A14					CARD11					ME1					ME1
DERL2					ZNF710					FAS					FAS
SLC26A4					DNTTIP1					FECH					FECH
TMPRSS4					GIT2					BZW2					BZW2
HSPA13					COG2					GAPDH					GAPDH
APOL6					NGLY1					ALDH3A1					ALDH3A1
KDM4C					EXPH5					AGL					AGL
PITPNC1					PRMT2					C21orf91					C21orf91
CARD6					SNRPA1					GCLM					GCLM
MANF					DMXL1					B4GALT4					B4GALT4
BCL2L15					PRKRA					ERMP1					ERMP1
IRAK3					ABHD13					CLDN10					CLDN10
B4GALT4					BCL3					PHTF2					PHTF2
SERPINB1					GJB2					AKR1B10					AKR1B10
CCL28					PARP15					SLC33A1					SLC33A1
DUOX2					ELOC					CHST15					CHST15
PLOD1					CFHR2					BCL2L13					BCL2L13
MUC1					GBP2					TMEM2					TMEM2
VNN3					KIAA0391					EPS8					EPS8
ATP7B					ZNF600					SPPL2A					SPPL2A
TMLHE-AS1					TMEM126A					ACSL3					ACSL3
BTN2A2					PSMD9					TMEM45B					TMEM45B
MAP2K6					USP15					SLC26A2					SLC26A2
CHST4					ACTA2					MSRB1					MSRB1
MMAA					GNA14					PIK3R3					PIK3R3
DNAJB9					CYP2C18					JAKMIP3					JAKMIP3
IL13RA1					HSD17B1					MFSD9					MFSD9
CDH3					ZNF701					GBP6					GBP6
BCL3					FUT11					ALG14					ALG14
BIRC3					NUP155					LRRC8D					LRRC8D
IRF1					ZBED4					XPR1					XPR1
CHL1					AKR1C3					NR0B1					NR0B1
FAM171A1					SPATS2L					LAPTM4B					LAPTM4B
DPYD					CHD2					MSMB					MSMB
KIF2A					RPP14					SPCS3					SPCS3
TP53I3					IFFO1					TRIM16					TRIM16
FBLN5					KIFAP3					CHST4					CHST4
CTSC					ASCC3					SYNJ2					SYNJ2
KDELR2					TLR2					EIF2AK3					EIF2AK3
ACSL3					ATP10B					ITPRIPL2					ITPRIPL2
LAP3					SPIDR					GPAT3					GPAT3
ZC3H12A					MTFMT					PHLDA1					PHLDA1
TRIB1					ZNF274					SLC35B1					SLC35B1
SPCS3					SYNJ2					PSMD14					PSMD14
ELK4					INPP1					SRD5A3					SRD5A3
CD74					KANK2					CLIP4					CLIP4
ACSL5					GPN1					TKT					TKT
SERPINB9					FAM206A					RDH10					RDH10
SMS					ALAD					SWAP70					SWAP70
SEC61A1					PTCD3					GHITM					GHITM
SAMD9L					PDE7B					TWF1					TWF1
GK3P					LRG1					CBR1					CBR1
CYP2C18					NFIL3					PRR5L					PRR5L
CHIC1					YEATS4					DGKE					DGKE
OAS1					NDUFAF6					CTGF					CTGF
PROM1					NDUFA9					RNF213					RNF213
RNASEL					PEX3					AP3M1					AP3M1
CSNK1A1					CD58					ATP10D					ATP10D
ERCC3					CAND1					GABARAPL1					GABARAPL1
VNN2					USP4					CEACAM6					CEACAM6
CMAS					SCYL3					GFPT1					GFPT1
CNOT11					KDM5A					G6PD					G6PD
INPP4B					ZNF503					GDF15					GDF15
CFH					MAFF					CXCL17					CXCL17
XPNPEP1					WDR12					RNF145					RNF145
SNX19					DRAM1					LAMC1					LAMC1
BATF2					ASXL1					PID1					PID1
PUM3					RAP1GDS1					PGM2					PGM2
CYP2C9					ATL1					CD96					CD96
GNB4					EMP2					EAF2					EAF2
NKX3-1					SDC3					MEP1A					MEP1A
OAS2					TFIP11					NMRAL2P					NMRAL2P
IFI44					ZNF195					IFI16					IFI16
GRAMD1C					HMGN5					LYN					LYN
NAV2					DCUN1D1					SVOPL					SVOPL
INPP1					POLR2C					CARD6					CARD6
ATP10D					GXYLT1					FAM107B					FAM107B
TWF1					RBBP8					MATN2					MATN2
BLNK					PPP1R8					MYOF					MYOF
DTX3L					FASTKD3					SLC16A4					SLC16A4
MIDN					CNKSR3					EPB41					EPB41
ZNF106					RDH11					FAM110C					FAM110C
MATN1-AS1					HNRNPLL					RNF175					RNF175
TRIM68					PHC2					AGR2					AGR2
BTN3A3					TIAL1					LRP10					LRP10
LYPD6					EFTUD2					MFAP1					MFAP1
NEBL					PHTF2					PDP1					PDP1
ASRGL1					RBM33					FHL2					FHL2
SLC33A1					MBD1					BTBD11					BTBD11
PSMB10					MDH1					ENTPD3					ENTPD3
ST6GAL1					PSMC6					STS					STS
MPZL1					GSE1					DNER					DNER
TMEM87B					PARP2					SMS					SMS
WFDC2					APOL3					TJP2					TJP2
TNC					AKR1C1					TNC					TNC
SLCO6A1					LOX					SLC35A3					SLC35A3
OXCT1					EFNB2					ATP6V1H					ATP6V1H
HRASLS2					CSTF1					MUCL1					MUCL1
NFKBIZ					NPC1					CYB561A3					CYB561A3
MAP3K9					WDR82					ACOT13					ACOT13
GDAP1					WDR7					WARS					WARS
CNKSR3					STAT5A					UCHL1					UCHL1
ISG20					FBLN5					SRPRB					SRPRB
MDK					MRPL15					TIMP4					TIMP4
DDX60					PIGH					PDE12					PDE12
CXCL9					ENPP4					CTPS1					CTPS1
B3GALNT1					KIF13B					CDK6					CDK6
PHF20L1					C4orf19					B3GNT7					B3GNT7
VWA5A					SAMD9					HSPA13					HSPA13
FHL2					ZADH2					SFRP2					SFRP2
TLE4					ZNF639					CBR3					CBR3
PDP1					SLC15A2					LPIN2					LPIN2
PDZK1IP1					ENOPH1					LRRC59					LRRC59
TIMELESS					HARS2					RMC1					RMC1
DUSP28					TDRD7					PCDHA1					PCDHA1
ALPK1					KIF1BP					L3HYPDH					L3HYPDH
UST					RPS6KA2					CLDN7					CLDN7
UBE2J1					SLFN12					OSER1					OSER1
PPM1H					WDR61					MFSD2A					MFSD2A
RDH10					GEMIN5					GPT2					GPT2
AHCYL2					PLSCR1					SLFN12					SLFN12
MFSD9					VIPAS39					STK39					STK39
GSPT1					PDHB					SLC35C1					SLC35C1
DDX21					IFIH1					ICMT					ICMT
HPS5					LCN2					DUSP28					DUSP28
UPF1					RPP38					LAP3					LAP3
IFI35					TSG101					MANF					MANF
CTH					MVP					MEGF9					MEGF9
XPR1					CRBN					STX3					STX3
ARF6					SNRPA					UCHL3					UCHL3
CIITA					NLRC5					CHST6					CHST6
GMDS					PRR22					MMAA					MMAA
SLC35B1					PPTC7					GJB2					GJB2
CYP4F12					PDHX					PHKB					PHKB
ACTR3					FAAH2					PSMA3					PSMA3
PI3					INPP5A					VOPP1					VOPP1
VPS50					PICALM					MTHFD2					MTHFD2
LPIN2					EFNA1					CYP1B1					CYP1B1
SWAP70					MTREX					TXNDC17					TXNDC17
MAN2A1					TRAPPC8					SEC61A1					SEC61A1
SMC6					PRR5L					GYG1					GYG1

## Sheet: Gene-Set-Enrichments
Healthy Non-smokers - top 200 Co-expressed Genes - Gene Set Enrichments (Figure 1)
Term	pval	qval	Ontology
IRF1 (ENCODE)	4.39e-07	2.28e-05	ENCODE-ChEA-TFs
IRF8 (ChEA)	3.86e-07	4.01e-05	ENCODE-ChEA-TFs
STAT3 (ENCODE)	3.819e-06	0.0001324	ENCODE-ChEA-TFs
STAT1	3.12e-18	5.37e-15	ARCHS4-TF-Coexpression
ZNFX1	3.7e-16	2.13e-13	ARCHS4-TF-Coexpression
ETV7	3.7e-16	3.19e-13	ARCHS4-TF-Coexpression
STAT1 (K562)	1.19e-17	9.72e-15	ENCODE
STAT2 (K562)	3.6e-17	1.47e-14	ENCODE
STAT3 (HeLa-S3)	1.27e-08	3.443e-06	ENCODE
Regulation of innate immune response	5.749e-06	0.009778	GOBiologicalProcess
Type I interferon signaling pathway	3.837e-06	0.009789	GOBiologicalProcess
Negative regulation of viral genome replication	1.022e-05	0.01304	GOBiologicalProcess
Type II interferon signaling (IFNG)	3.196e-05	0.01509	WikiPathways2019
The human immune response to tuberculosis	7.403e-05	0.01747	WikiPathways2019
RANKL/RANK Signaling Pathway	0.002222	0.3496	WikiPathways2019
Influenza A	5.761e-05	0.008872	KEGG
Pantothenate and CoA biosynthesis	3.344e-05	0.0103	KEGG
Glycosphingolipid biosynthesis	0.001049	0.1077	KEGG
IRF1 OE HUMAN GSE26817 CREEDSID GENE 2502 UP	2.12e-36	4.15e-33	TF-Perturbations
NCOA1 KD HUMAN GSE28645 CREEDSID GENE 888 UP	3.27e-20	3.2e-17	TF-Perturbations
NCOA1 KO HUMAN GSE28645 CREEDSID GENE 1244 UP	8.59e-16	5.61e-13	TF-Perturbations
human GSE26817	5.47e-36	1.35e-32	Gene-Perturbations-GEO-Up
NCOA1 KD human GSE28645	1.7e-19	2.09e-16	Gene-Perturbations-GEO-Up
MIR221 OE human GSE45627	8.91e-16	7.31e-13	Gene-Perturbations-GEO-Up
Swine influenza DOID-0050211 human GSE48466 sample 498	5.22e-28	4.38e-25	Disease-Perturbations-GEO-Up
Psoriasis DOID-8893 human GSE52471	2.53e-21	1.06e-18	Disease-Perturbations-GEO-Up
West Nile fever DOID-2366 human GSE30719	7e-20	1.96e-17	Disease-Perturbations-GEO-Up
Asthmatics - top 200 Co-expressed Genes - Gene Set Enrichments (Figure S1)
Term	pval	qval	Ontology
STAT3 (ENCODE)	0.0001286	0.01337	ENCODE-ChEA-TFs
SMAD4 (CHEA)	0.0008185	0.04256	ENCODE-ChEA-TFs
MYC (CHEA)	0.005189	0.06746	ENCODE-ChEA-TFs
STAT1	1.35e-09	2.321e-06	ARCHS4-TF-Coexpression
ZNFX1	5.97e-08	5.145e-05	ARCHS4-TF-Coexpression
STAT2	5.97e-08	3.43e-05	ARCHS4-TF-Coexpression
CEBPB (HepG2)	2.04e-08	1.661e-05	ENCODE
RELA (GM19193)	1.48e-07	6.045e-05	ENCODE
RELA (GM10847)	7.884e-05	0.01608	ENCODE
I-kappaB kinase/NF-kappaB signaling	0.0002611	0.3332	GOBiologicalProcess
tRNA 5'-leader removal	0.0002028	0.3449	GOBiologicalProcess
Retinal metabolic process	0.0001532	0.3909	GOBiologicalProcess
Heme Biosynthesis	0.00342	0.2691	WikiPathways2019
Oncostatin M Signaling Pathway	0.004083	0.2753	WikiPathways2019
Thymic Stromal LymphoPoietin Signaling Pathway	0.001237	0.2918	WikiPathways2019
Toxoplasmosis	0.0001421	0.02189	KEGG
Measles	7.602e-05	0.02341	KEGG
Epstein-Barr virus infection	0.0009646	0.05942	KEGG
REST SIRNA MDAMB231 HUMAN GSE63609 RNASEQ UP	8.56e-11	8.38e-08	TF-Perturbations
IRF1 OE HUMAN GSE26817 CREEDSID GENE 2502 UP	4.44e-11	8.7e-08	TF-Perturbations
ZNF589 SIRNA MCF7 HUMAN GSE79586 RNASEQ UP	8.6e-09	5.614e-06	TF-Perturbations
IRF1 OE human GSE26817	6.62e-11	1.63e-07	Gene-Perturbations-GEO-Up
TP63 Over-expression of TAp63√é¬≥ isoform human GSE20286	1.68e-07	0.0002069	Gene-Perturbations-GEO-Up
CFTR F508 CFTR mutation human GSE30439	2.81e-07	0.0002304	Gene-Perturbations-GEO-Up
Swine influenza DOID-0050211 human GSE48466	1.25e-13	1.05e-10	Disease-Perturbations-GEO-Up
West Nile fever DOID-2366 human GSE30719	4.21e-07	0.0001765	Disease-Perturbations-GEO-Up
Crohn's disease DOID-8778 human GSE6731	1.617e-06	0.0003391	Disease-Perturbations-GEO-Up
Smokers and COPD - top 200 Co-expressed Genes - Gene Set Enrichments (Figure 3)
Term	pval	qval	Ontology
NFE2L2 (CHEA)	2.35e-09	2.45e-07	ENCODE-ChEA-TFs
MAX (ENCODE)	0.001383	0.04794	ENCODE-ChEA-TFs
STAT3 (ENCODE)	0.001021	0.05307	ENCODE-ChEA-TFs
ARNTL2	2.015e-06	0.003473	ARCHS4-TF-Coexpression
ZBTB38	1.047e-05	0.009026	ARCHS4-TF-Coexpression
ETV5	5.023e-05	0.01732	ARCHS4-TF-Coexpression
NFE2 (K562)	3.38e-08	2.76e-05	ENCODE
MAFK (H1-hESC)	1.031e-06	0.0004205	ENCODE
EP300 (HeLa-S3)	2.032e-06	0.0005527	ENCODE
Daunorubicin metabolic process	5.2e-09	8.841e-06	GOBiologicalProcess
Doxorubicin metabolic process	5.2e-09	1.326e-05	GOBiologicalProcess
Aminoglycoside antibiotic metabolic process	5.2e-09	2.652e-05	GOBiologicalProcess
NRF2 pathway	7.18e-15	3.39e-12	WikiPathways2019
Nuclear Receptors Meta-Pathway	1.43e-13	3.37e-11	WikiPathways2019
Metapathway biotransformation Phase I and II	4.1e-08	6.448e-06	WikiPathways2019
Glutathione metabolism	1.379e-06	0.0004247	KEGG
Pentose phosphate pathway	1.106e-05	0.001135	KEGG
Metabolism of xenobiotics by cytochrome P450	9.193e-06	0.001416	KEGG
NFE2L2 KD HUMAN GSE38332 CREEDSID GENE 2212 DOWN	3.16e-20	6.18e-17	TF-Perturbations
NFE2L2 MUT MOUSE GSE35160 CREEDSID GENE 624 DOWN	1.87e-17	9.13e-15	TF-Perturbations
ETS1 OE HUMAN GSE21129 CREEDSID GENE 2153 UP	2.62e-18	2.57e-15	TF-Perturbations
ESR1 KD human GSE26298	2.52e-17	6.19e-14	Gene-Perturbations-GEO-Up
ETS1 OE human GSE21129	4.33e-16	5.32e-13	Gene-Perturbations-GEO-Up
CDK19 knockdown human GSE32108	4.08e-13	2.01e-10	Gene-Perturbations-GEO-Up
COPD - Chronic obstructive pulmonary disease C0024117 human GSE3320	7.84e-33	6.58e-30	Disease-Perturbations-GEO-Up
Squamous cell carcinoma of lung C0149782 human GSE3268	2.61e-12	7.3e-10	Disease-Perturbations-GEO-Up
Uterine leiomyoma C0042133 human GSE2724	2.12e-12	8.88e-10	Disease-Perturbations-GEO-Up
Smokers and COPD Replication - top 200 Co-expressed Genes - Gene Set Enrichments (Figure S3)
Term	pval	qval	Ontology
NFE2L2 (CHEA)	3.88e-13	4.03e-11	ENCODE-ChEA-TFs
UBTF (ENCODE)	0.0003936	0.01023	ENCODE-ChEA-TFs
ZMIZ1 (ENCODE)	0.000343	0.01189	ENCODE-ChEA-TFs
LGR4	9.26e-09	1.596e-05	ARCHS4-TF-Coexpression
ZBTB38	1.047e-05	0.006017	ARCHS4-TF-Coexpression
NR0B1	1.047e-05	0.009026	ARCHS4-TF-Coexpression
MAFK (H1-hESC)	7.15e-10	5.83e-07	ENCODE
NFE2 (K562)	3.38e-08	1.38e-05	ENCODE
EP300 (HeLa-S3)	1.01e-07	2.74e-05	ENCODE
Daunorubicin metabolic process	5.2e-09	8.841e-06	GOBiologicalProcess
Doxorubicin metabolic process	5.2e-09	1.326e-05	GOBiologicalProcess
Aminoglycoside antibiotic metabolic process	5.2e-09	2.652e-05	GOBiologicalProcess
NRF2 pathway	2.59e-17	1.22e-14	WikiPathways2019
Nuclear Receptors Meta-Pathway	1.68e-15	3.97e-13	WikiPathways2019
Pentose Phosphate Metabolism	3.32e-07	3.914e-05	WikiPathways2019
Ferroptosis	2.682e-06	0.0004131	KEGG
Glutathione metabolism	1.379e-06	0.0004247	KEGG
Pentose phosphate pathway	1.106e-05	0.0008516	KEGG
NFE2L2 KD HUMAN GSE38332 CREEDSID GENE 2212 DOWN	1.77e-21	3.47e-18	TF-Perturbations
NFE2L2 MUT MOUSE GSE35160 CREEDSID GENE 624 DOWN	7.14e-21	6.99e-18	TF-Perturbations
ETS1 OE HUMAN GSE21129 CREEDSID GENE 2153 UP	2.23e-19	1.46e-16	TF-Perturbations
ETS1 OE human GSE21129	4.1e-17	1.01e-13	Gene-Perturbations-GEO-Up
ESR1 KD human GSE26298	1.66e-13	2.05e-10	Gene-Perturbations-GEO-Up
PARK2 OE human GSE29494	3e-13	2.46e-10	Gene-Perturbations-GEO-Up
COPD - Chronic obstructive pulmonary disease C0024117 human GSE3320	1.08e-25	9.06e-23	Disease-Perturbations-GEO-Up
Squamous cell carcinoma of lung C0149782 human GSE3268	2.31e-11	9.69e-09	Disease-Perturbations-GEO-Up
Uterine leiomyoma C0042133 human GSE2724	9.39e-09	2.626e-06	Disease-Perturbations-GEO-Up
