# Supplementary material for: Intronic regulation of SARS-CoV-2 receptor (ACE2) expression mediated by immune signaling and oxidative stress pathways
Source: iScience. 2022 Jun 15;25(7):104614. doi: 10.1016/j.isci.2022.104614 (PMC9213013; doi:10.1016/j.isci.2022.104614)
Supplement: Table S2. ACE2 regulation and experimental data, related to Figures 2 and 4 — Sheet 1: CRISPR Guide and PCR primer information. Sheet 2: Primers used for real-time PCR. Sheet 3: Gene expression data for genes nearby ACE2 following deletion of the indicated regulatory region. ‘VC’ – comparisons of deletion to vector-control samples (see STAR Methods). Sheet 4: Expression of full-length ACE2, and the dACE2 isoform, following either IFN treatment or H2O2 treatment – results correspond to Figures S3 and S5, respectively. Sheet 5: Expression of full-length ACE2, and the dACE2 isoform, following deletion of the indicated region, either in the presence or absence of IFN treatment. Sheet 6: Expression of full-length ACE2, and the dACE2 isoform, following deletion of the indicated region, either in the presence or absence of H2O2 treatment. [file mmc3.xlsx]

## Sheet: CRISPR Guides
CRISPR guides	Source DNA	CRISPR guide Coordinates (hg19)/Cat.#	Species	sgRNA seq	Target site flanked by sgRNAs (hg19)	Target site category	Reference
Peak1-5'sgRNA1_Top	Integrated DNA technologies	chrX: 15,583,330- 15,583,349	human	CACCGTTGCAGCTGAGTATCCAGGA	chrX:15,583,396-15,583,625	Putative enhancer
Peak1-5'sgRNA1_Bottom	Integrated DNA technologies	chrX: 15,583,330- 15,583,349	human	AAACTCCTGGATACTCAGCTGCAA	chrX:15,583,396-15,583,625	Putative enhancer
Peak1-5'sgRNA2_Top	Integrated DNA technologies	chrX: 15,583,296- 15,583,315	human	CACCGTCCTGGAAACAGAGAGTCTG	chrX:15,583,396-15,583,625	Putative enhancer
Peak1-5'sgRNA2_Bottom	Integrated DNA technologies	chrX: 15,583,296- 15,583,315	human	AAACCAGACTCTCTGTTTCCAGGA	chrX:15,583,396-15,583,625	Putative enhancer
Peak1-3'sgRNA1_Top	Integrated DNA technologies	chrX: 15,583,643- 15,583,663	human	CACCGTCTGTTGTGGGAAACAATTG	chrX:15,583,396-15,583,625	Putative enhancer
Peak1-3'sgRNA1_Bottom	Integrated DNA technologies	chrX: 15,583,644- 15,583,663	human	AAACCAATTGTTTCCCACAACAGA	chrX:15,583,396-15,583,625	Putative enhancer
Peak1-3'sgRNA2_Top	Integrated DNA technologies	chrX: 15,583,704- 15,583,723	human	CACCGAAGTCCCTCACCTAGCATAG	chrX:15,583,396-15,583,625	Putative enhancer
Peak1-3'sgRNA2_Bottom	Integrated DNA technologies	chrX: 15,583,704- 15,583,723	human	AAACCTATGCTAGGTGAGGGACTT	chrX:15,583,396-15,583,625	Putative enhancer
Peak4a-5'sgRNA1_Top	Integrated DNA technologies	chrX: 15,585,960- 15,585,979	human	CACCGAGAAGAAAGACACTGCTCAG	chrX:15586151-15586365	Putative enhancer
Peak4a-5'sgRNA1_Bottom	Integrated DNA technologies	chrX: 15,585,960- 15,585,979	human	AAACCTGAGCAGTGTCTTTCTTCT	chrX:15586151-15586365	Putative enhancer
Peak4a-5'sgRNA2_Top	Integrated DNA technologies	chrX: 15,586,017- 15,586,037	human	CACCGAATATTAAGAATAATTCTTG	chrX:15586151-15586365	Putative enhancer
Peak4a-5'sgRNA2_Bottom	Integrated DNA technologies	chrX: 15,586,017- 15,586,037	human	AAACCAAGAATTATTCTTAATATT	chrX:15586151-15586365	Putative enhancer
Peak4a_4b_sgRNA_Top	Integrated DNA technologies	chrX: 15,586,376- 15,586,395	human	CACCGATCAGTTTTTACTATTTTTA	chrX:15586151-15586365	Putative enhancer
Peak4a_4b_sgRNA_Bottom	Integrated DNA technologies	chrX: 15,586,376- 15,586,395	human	AAACTAAAAATAGTAAAAACTGAT	chrX:15586151-15586365	Putative enhancer
Peak4b-3'sgRNA1_Top	Integrated DNA technologies	chrX: 15,586,673- 15,586,692	human	CACCGACTTCAGCTTGGTTTCACCG	chrX:15,586,471-15,586,665	Putative enhancer
Peak4b-3'sgRNA1_Bottom	Integrated DNA technologies	chrX: 15,586,673- 15,586,692	human	AAACCGGTGAAACCAAGCTGAAGT	chrX:15,586,471-15,586,665	Putative enhancer
Peak4b-3'sgRNA2_Top	Integrated DNA technologies	chrX: 15,586,688- 15,586,752	human	CACCGTATTGTTACTAATAACAGTC	chrX:15,586,471-15,586,665	Putative enhancer
Peak4b-3'sgRNA2_Bottom	Integrated DNA technologies	chrX: 15,586,688- 15,586,752	human	AAACGACTGTTATTAGTAACAATA	chrX:15,586,471-15,586,665	Putative enhancer
Peak5-5'sgRNA1_Top	Integrated DNA technologies	chrX: 15,597,840- 15,597,860	human	CACCGCACAGAATCTTACATACAGT	chrX:15,597,896-15,598,345	Putative enhancer
Peak5-5'sgRNA1_Bottom	Integrated DNA technologies	chrX: 15,597,840- 15,597,860	human	AAACACTGTATGTAAGATTCTGTG	chrX:15,597,896-15,598,345	Putative enhancer
Peak5-5'sgRNA2_Top	Integrated DNA technologies	chrX: 15,597,751- 15,597,770	human	CACCGAAGTAGGTTGGGGTTGTGAA	chrX:15,597,896-15,598,345	Putative enhancer
Peak5-5'sgRNA2_Bottom	Integrated DNA technologies	chrX: 15,597,751- 15,597,770	human	AAACTTCACAACCCCAACCTACTT	chrX:15,597,896-15,598,345	Putative enhancer
Peak5-3'sgRNA1_Top	Integrated DNA technologies	chrX: 15,598,373- 15,598,392	human	CACCGTGTGATCTTTACTGGAAACT	chrX:15,597,896-15,598,345	Putative enhancer
Peak5-3'sgRNA1_Bottom	Integrated DNA technologies	chrX: 15,598,373- 15,598,392	human	AAACAGTTTCCAGTAAAGATCACA	chrX:15,597,896-15,598,345	Putative enhancer
Peak5-3'sgRNA2_Top	Integrated DNA technologies	chrX: 15,598,410- 15,598,429	human	CACCGAAGCAGGCTGGGACAAAGG	chrX:15,597,896-15,598,345	Putative enhancer
Peak5-3'sgRNA2_Bottom	Integrated DNA technologies	chrX: 15,598,410- 15,598,429	human	AAACCCTTTGTCCCAGCCTGCTTC	chrX:15,597,896-15,598,345	Putative enhancer
Peak4b_mtf1_STAT1_5'sgRNA1_Top	Integrated DNA technologies	chrX: 15,586,508- 15,586,527	human	CACCGATAAGCTATTTGTTTAGCAC	chrX:15586549-15586558	TF motif
Peak4b_mtf1_STAT1_5'sgRNA1_Bottom	Integrated DNA technologies	chrX: 15,586,508- 15,586,527	human	AAACGTGCTAAACAAATAGCTTAT	chrX:15586549-15586558	TF motif
Peak4b_mtf2_ETS1_3'sgRNA1_Top	Integrated DNA technologies	chrX: 15,586,575- 15,586,594	human	CACCGTTCCTACTGCCAGCTACTGG	chrX:15586568-15586576	TF motif
Peak4b_mtf2_ETS1_3'sgRNA1_Bottom	Integrated DNA technologies	chrX: 15,586,575- 15,586,594	human	AAACCCAGTAGCTGGCAGTAGGAA	chrX:15586568-15586576	TF motif
Peak4b_mtf2_IRF1_5'sgRNA1_Top	Integrated DNA technologies	chrX: 15,586,583- 15,586,602	human	CACCGTGGCAGTAGGAATCAATGAA	chrX:15586615-15586634	TF motif
Peak4b_mtf2_IRF1_5'sgRNA1_Bottom	Integrated DNA technologies	chrX: 15,586,583- 15,586,602	human	AAACTTCATTGATTCCTACTGCCA	chrX:15586615-15586634	TF motif
Peak4b_mtf2_IRF1_3'sgRNA1_Top	Integrated DNA technologies	chrX: 15,586,654-15,586,673	human	CACCGAAATATTATAATTTTTTAA	chrX:15586615-15586634	TF motif
Peak4b_mtf2_IRF1_3'sgRNA1_Bottom	Integrated DNA technologies	chrX: 15,586,654-15,586,673	human	AAACTTAAAAAATTATAATATTTC	chrX:15586615-15586634	TF motif

## Sheet: Real Time Primers
Primers	Source DNA	Coordinates (hg19)/Cat.#	Species	Forward (5' to 3') or sgRNA seq	Reverse (5' to 3')
TMEM27_RT_Forward	Integrated DNA technologies	chrX: 15,682,851 -15,682,872	human	GACTGCCATTCATGCTGAACTC	N/A
TMEM27_RT_Reverse	Integrated DNA technologies	chrX: 15,677,177 -15,677,198	human	N/A	AGCTACCATCGCTTTGAAGAGG
BMX_RT_Forward	Integrated DNA technologies	chrX: 15,554,470 -15,554,480	human	TCAACACAATTCAGCAGGCATG	N/A
BMX_RT_Reverse	Integrated DNA technologies	chrX: 15,555,313-15,555,332	human	N/A	AGCTGGACCACTCCAAACTG
dACE2_RT_Forward	Integrated DNA technologies	chrX: 15,598,411-15,598,430	human	GGAAGCAGGCTGGGACAAA
dACE2_RT_Reverse	Integrated DNA technologies	chrX : 15,596,393-15,596,414	human		AGCTGTCAGGAAGTCGTCCATT
FullACE2_RT_Forward	Integrated DNA technologies	chrX: 15,591,527-15,591,547	human	AAACATACTGTGACCCCGCAT	N/A
FullACE2_Reverse	Integrated DNA technologies	chrX:15,589,903-15,589,924	human	N/A	CCAAGCCTCAGCATATTGAACA
ACTB_RT_Forward	Integrated DNA technologies	chr7: 5,568,036- 5,568,055	human	CCCTGGACTTCGAGCAAGAG	N/A
ACTB_RT_Reverse	Integrated DNA technologies	chr5:77,081,497-77,081,516	human	N/A	ACTCCATGCCCAGGAAGGAA
Peak1_del_primer_Forward1	Integrated DNA technologies	chrX: 15,583,204- 15,583,225	human	TCAGAGTCCACCAGAGAGAGAG	N/A
Peak1_del_primer_Forward2	Integrated DNA technologies	chrX: 15,583,219- 15,583,241	human	GAGAGAGAGAGAGATCAACGCAG	N/A
Peak1_del_primer_Reverse1	Integrated DNA technologies	chrX: 15,583,758- 15,583,780	human	N/A	GCCCAAATCCTGAAACAAGGTAG
Peak1_del_primer_Reverse2	Integrated DNA technologies	chrX:15,583,743- 15,583,766	human	N/A	ACAAGGTAGGCAAGTACAGGATTC
Peak4a_del_primer_Forward1	Integrated DNA technologies	chrX: 15,585,830- 15,585,849	human	ACCCAGCAAATCAACTCACC	N/A
Peak4a_del_primer_Forward2	Integrated DNA technologies	chrX: 15,585,901- 15,585,922	human	ATGCAACAGATGATCGGAACAG	N/A
Peak4a_del_primer_Reverse1	Integrated DNA technologies	chrX: 15,586,581- 15,586,602	human	N/A	TTCATTGATTCCTACTGCCAGC
Peak4a_del_primer_Reverse2	Integrated DNA technologies	chrX: 15,586,573- 15,586,592	human	N/A	CCTACTGCCAGCTACTGGAG
Peak4b_del_primer_Forward1	Integrated DNA technologies	chrX: 15,586,304- 15,586,325	human	TGTAGGTTTACCGATGGGAGTC	N/A
Peak4b_del_primer_Forward2	Integrated DNA technologies	chrX: 15,586,299- 15,586,320	human	TTGAGTGTAGGTTTACCGATGG	N/A
Peak4b_del_primer_Reverse1	Integrated DNA technologies	chrX: 15,586,867- 15,586,887	human	N/A	GCATCTACACAACAGGGTCAG
Peak4b_del_primer_Reverse2	Integrated DNA technologies	chrX: 15,586,858- 15,586,880	human	N/A	CACAACAGGGTCAGAATATCTGC
Peak5_del_primer_Forward1	Integrated DNA technologies	chrX: 15,597,632- 15,597,654	human	AAAGTGAGCTGGAGAGGATAGTG	N/A
Peak5_del_primer_Forward2	Integrated DNA technologies	chrX: 15,597,654- 15,597,673	human	GGGAGGGCATGGTAATTCAC	N/A
Peak5_del_primer_Reverse1	Integrated DNA technologies	chrX : 15,598,525- 15,598,548	human	N/A	GAATAGTAATTCCCAGGTTGCAGG
Peak5_del_primer_Reverse2	Integrated DNA technologies	chrX: 15,598,495- 15,598,516	human	N/A	AGCCTTAGGTTGGATTCCCTAG
Peak5_del_mtfs_primer_Forward1	Integrated DNA technologies	chrX: 15,597,911- 15,597,931	human	CATCAGTAAACTATGGCCTGC
Peak5_del_mtfs_primer_Reverse1	Integrated DNA technologies	chrX: 15,598,330- 15,598,350	human		AGCTCTCTGGAGCATAACTTG

## Sheet: CRISPR_DELETE_NEARBY
TMEM27
	Average FC-VC	StdDev-VC	P-value-VC
Peak1	0.602409	0.173478	0.148977
Peak4 (entire)	0.886351	0.176415	0.585457
Peak5	0.833543	0.128749	0.325264
Peak4b (STAT1/ETS1)	0.749192	0.117314	0.165963
Peak4b (IRF1)	0.787448	0.123125	0.226433
BMX1
	Average FC-VC	StdDev-VC	P-value-VC
Peak1	0.533899	0.140329	0.0799263
Peak4 (entire)	0.693728	0.190716	0.249522
Peak5	0.521543	0.232284	0.175604
Peak4b (STAT1/ETS1)	0.472232	0.151703	0.0736157
Peak4b (IRF1)	0.540802	0.130433	0.0720685

## Sheet: ACE2_Treatments
IFN Treatment
FullACE2	Average FC	SD of fold-change	T-test p-value
24h	1.03846	0.0588242	0.580384
48h	1.5484	0.0556324	0.0101348
dACE2	Average FC	SD of fold-change	T-test p-value
24h	11.92	0.408048	0.00139338
48h	15.2216	0.674579	0.00224236
H2O2 Treatment
FullACE2	Average FC	SD of fold-change	T-test p-value
15m	0.984233	0.0413249	0.739519
1h	0.784125	0.0325015	0.0219247
2h	0.638175	0.0523165	0.0202728
4h	0.682811	0.0262699	0.00678953
6h	0.319893	0.108943	0.0247121
dACE2	Average FC	SD of fold-change	T-test p-value
15m	1.08051	0.208373	0.736441
1h	0.729847	0.161984	0.237295
2h	0.571564	0.0727824	0.0276669
4h	0.647509	0.0247503	0.00489406
6h	0.323908	0.0335402	0.002452

## Sheet: ACE2_CRISPR_IFN
FullACE2 (CRISPR - NO TREATMENT)
	Average FC-VC	Stdev-VC	P-value-VC
Peak1	0.388057	0.0991747	0.0252737
Peak4 (entire)	0.462321	0.0792591	0.021046
Peak5	0.490994	0.052306	0.0103955
Peak4b (STAT1/ETS1)	0.475585	0.0726549	0.0186591
Peak4b (IRF1)	0.419903	0.0529	0.000178423
dACE2 (CRISPR - NO TREATMENT)
	Average FC-VC	Stdev-VC	P-value-VC
Peak1	0.164989	0.0574942	0.00470747
Peak4 (entire)	0.236686	0.0521237	0.00463063
Peak5	0.326078	0.143301	0.042362
Peak4b (STAT1/ETS1)	0.280987	0.0909041	0.015611
Peak4b (IRF1)	0.192751	0.0888588	0.113102
Full ACE2 (CRISPR+INF)
	Average FC-VC	Stdev-VC	P-value-VC
Peak1	0.66108	0.0558858	0.026129
Peak4 (entire)	0.651184	0.0528739	0.0222141
Peak5	0.653	0.0210186	0.00364893
Peak4b (STAT1/ETS1)	0.60917	0.0631829	0.0251532
Peak4b (IRF1)	0.76397	0.0269087	0.00829311
dACE2 (CRISPR+INF)
	Average FC-VC	Stdev-VC	P-value-VC
Peak1	0.632155	0.0419504	0.0127576
Peak4 (entire)	0.694206	0.060282	0.0367334
Peak5	0.598339	0.0553058	0.0184366
Peak4b (STAT1/ETS1)	0.565112	0.035136	0.00646432
Peak4b (IRF1)	0.625005	0.109826	0.169359

## Sheet: ACE2_CRISPR_ROS
FullACE2 (CRISPR - NO TREATMENT)
	Average FC-VC	Stdev-VC	P-value-VC
Peak1	0.697429	0.0283919	0.00869048
Peak4 (entire)	0.748066	0.0506049	0.0380585
Peak5	0.661837	0.062457	0.0324604
Peak4b (STAT1/ETS1)	0.508607	0.0319558	0.00420239
Peak4b (IRF1)	0.650666	0.0583	0.161415
dACE2 (CRISPR)
	Average FC-VC	Stdev-VC	P-value-VC
Peak1	0.358294	0.0302892	0.00222052
Peak4 (entire)	0.680896	0.0475775	0.0215152
Peak5	0.669872	0.0531478	0.0249524
Peak4b (STAT1/ETS1)	0.565918	0.0715285	0.0260947
Peak4b (IRF1)	0.719177	0.0414626	0.128125
Full ACE2 (CRISPR+Oxidative Stress)
	Average FC-VC	Stdev-VC	P-value-VC
Peak1	0.326612	0.110422	0.0258511
Peak4 (entire)	0.504666	0.166381	0.0967328
Peak5	0.482124	0.148035	0.0728895
Peak4b (STAT1/ETS1)	0.587884	0.158285	0.121261
Peak4b (IRF1)	0.59514	0.179205	0.14396
dACE2 (CRISPR+Oxidative Stress)
	Average FC-VC	Stdev-VC	P-value-VC
Peak1	0.154595	0.014609	0.000298481
Peak4 (entire)	0.539825	0.0580025	0.0155184
Peak5	0.504217	0.0715462	0.0201965
Peak4b (STAT1/ETS1)	0.658456	0.126562	0.114256
Peak4b (IRF1)	0.536536	0.090853	0.166953
